# Supplementary material for: A methylation clock model of mild SARS‐CoV‐2 infection provides insight into immune dysregulation
Source: Mol Syst Biol. 2023 Mar 15;19(5):e11361. doi: 10.15252/msb.202211361 (PMC10167476; doi:10.15252/msb.202211361)
Supplement: Supplementary file 3 — Dataset EV1 [file MSB-19-e11361-s002.xlsx]

## Sheet: Dataset EV1
	First-Control						Mid-Control						EarlyPost-Control						LatePost-Control
	Up-regulated			Down-regulated			Up-regulated			Down-regulated			Up-regulated			Down-regulated			Up-regulated			Down-regulated
Rank	Gene	t	adj.P.val	Gene	t	adj.P.val	Gene	t	adj.P.val	Gene	t	adj.P.val	Gene	t	adj.P.val	Gene	t	adj.P.val	Gene	t	adj.P.val	Gene	t	adj.P.val
1	LY6E	12.7354	6.43638e-29	EIF3L	-10.7717	3.4735e-22	IFI27	14.8038	2.62793e-38	BAG1	-9.87412	1.11352e-18	ZBTB32	7.03548	6.35239e-08	MYBL1	-6.46745	1.2014e-06	SREBF1	6.08371	2.4235e-05	SMAD7	-5.76179	7.68847e-05
2	OTOF	12.1424	9.31571e-27	TIGD3	-9.99872	1.86863e-19	EPSTI1	13.0544	1.28082e-30	PDZK1IP1	-9.40915	3.87436e-17	INSL3	5.69313	3.75933e-05	KLF13	-6.37245	1.43492e-06	ZBTB32	5.03574	0.000806031	MATK	-5.31263	0.000585701
3	EPSTI1	12.0981	9.31571e-27	FAM168B	-9.88194	4.6063e-19	LY6E	12.4796	2.75713e-28	TP53INP2	-9.25642	1.21217e-16	TNFRSF13B	5.40023	9.43164e-05	F2R	-6.06511	6.75685e-06	INTS8	4.50566	0.00492069	KCTD18	-5.24008	0.000598673
4	IFI27	12.0715	9.31571e-27	MPZL1	-9.7856	9.90382e-19	MKI67	11.4827	3.24165e-24	NUDT3	-9.22151	1.56923e-16	EPSTI1	5.31503	0.000123935	BRD1	-5.87106	1.65815e-05	MYLIP	4.49815	0.00492069	TBL3	-5.19261	0.000598673
5	IFI44L	12.0696	9.31571e-27	RELL1	-9.47383	1.06865e-17	KLHDC7B	11.3038	1.39377e-23	ELOB	-9.0965	4.00657e-16	C7orf61	5.28757	0.000133529	IL2RB	-5.58113	5.97017e-05	AKAP9	4.28141	0.00803469	F2R	-5.17206	0.000598673
6	SIGLEC1	11.9028	3.91127e-26	CAMK1D	-9.41615	1.67585e-17	OAS1	11.1971	3.14302e-23	AGTPBP1	-9.07936	4.49081e-16	ABCA1	5.18305	0.000199869	GSAP	-5.4803	9.02129e-05	C7orf61	4.06261	0.0146611	PDK4	-5.13199	0.000598673
7	IFI44	11.8054	8.55942e-26	RPS6KA5	-9.18902	8.92756e-17	OTOF	11.0496	1.05534e-22	EPB42	-9.07235	4.64106e-16	CD180	5.11403	0.000244496	TAF1	-5.40153	9.43164e-05	EFEMP2	4.01319	0.017195	GZMB	-5.11813	0.000598673
8	OAS1	11.7255	1.61151e-25	FUZ	-9.1488	1.1829e-16	RRM2	10.9468	2.37645e-22	FBXO7	-9.04545	5.38608e-16	SREBF1	4.9186	0.000425515	BORCS6	-5.39736	9.43164e-05	CD59	3.98505	0.0180676	IL2RB	-4.94163	0.0011574
9	OAS2	11.6611	2.65026e-25	VPS51	-9.09013	1.76466e-16	TYMS	10.8556	4.85975e-22	EMC3	-8.9867	8.26544e-16	TOP2A	4.91502	0.000425515	GZMB	-5.39606	9.43164e-05	ZFC3H1	3.98187	0.0180676	KIR2DL1	-4.84453	0.00155229
10	HERC6	11.5779	5.26202e-25	NUDT3	-9.0115	3.15841e-16	IFI44L	10.8066	6.83369e-22	BBOF1	-8.96551	9.46302e-16	PLA2G15	4.84208	0.000496866	SH2D1B	-5.37536	9.71553e-05	TNFRSF17	3.98022	0.0180676	WRNIP1	-4.84418	0.00155229
11	OAS3	11.4731	1.29041e-24	MICAL2	-8.99086	3.69003e-16	OASL	10.6692	2.15502e-21	ASCC2	-8.89999	1.55217e-15	FAM222B	4.84139	0.000496866	PDK4	-5.24573	0.000155601	JAK3	3.96659	0.0183699	FGFBP2	-4.68146	0.00311504
12	OASL	11.4437	1.56179e-24	RPGR	-8.8655	9.28983e-16	ABCA1	10.5958	3.82256e-21	FUNDC2	-8.88535	1.70978e-15	STIL	4.74045	0.000680878	RCSD1	-5.17172	0.000199869	NCOA3	3.9035	0.023104	KLRD1	-4.63104	0.00366259
13	USP18	11.4179	1.83855e-24	BRICD5	-8.86309	9.30278e-16	H4C8	10.5658	4.61475e-21	CCNY	-8.8593	2.06194e-15	LETM2	4.73494	0.000683735	SMAD7	-5.16369	0.000199869	TNRC6B	3.85111	0.0258741	SPIN1	-4.55816	0.00445037
14	DDX60	11.4089	1.855e-24	TP53INP2	-8.85623	9.73663e-16	IFI44	10.3917	2.02068e-20	SNCA	-8.66592	7.7871e-15	GLI1	4.70261	0.000779902	SH2D2A	-5.09927	0.000244974	JCHAIN	3.84546	0.0258741	PDZD4	-4.54863	0.00445037
15	SPATS2L	11.4017	1.855e-24	CCDC125	-8.79213	1.55182e-15	SIGLEC1	10.3627	2.43652e-20	FAM168B	-8.6297	1.00053e-14	TK1	4.67347	0.000846159	KLRF1	-5.09482	0.000244974	NFKBIZ	3.82027	0.027311	SPON2	-4.54691	0.00445037
16	CMPK2	11.1578	1.69736e-23	SCAP	-8.79174	1.55182e-15	OAS3	10.3303	3.04259e-20	SHISA4	-8.6154	1.08495e-14	CDC20	4.67214	0.000846159	GOLGA8N	-5.06553	0.00026127	TOP2A	3.78284	0.0287496	HS6ST1	-4.48152	0.00492069
17	LGALS3BP	11.1269	2.1268e-23	SPSB3	-8.73081	2.44192e-15	CDC20	10.2663	5.02914e-20	FIS1	-8.59997	1.20492e-14	IFI27	4.62712	0.00102393	SPON2	-5.06479	0.00026127	NUSAP1	3.77034	0.0287878	SOX13	-4.46976	0.00492069
18	SHISA5	11.1093	2.36495e-23	IGF1R	-8.72759	2.48394e-15	REC8	10.1675	1.12812e-19	TTC25	-8.58503	1.29613e-14	POU2AF1	4.59161	0.00114031	INIP	-5.03162	0.00029621	SCARF1	3.76373	0.0287878	PRSS23	-4.46532	0.00492069
19	RSAD2	11.0798	2.92506e-23	SKI	-8.65789	4.17712e-15	RSAD2	10.1425	1.32937e-19	YBX3	-8.5333	1.90497e-14	IRF4	4.56901	0.00122051	SECISBP2L	-4.99538	0.000330419	IRF4	3.76089	0.0287878	BRD1	-4.4537	0.00492069
20	XAF1	11.0749	2.92506e-23	NUDT5	-8.57927	7.44788e-15	ZCCHC2	10.0533	2.74066e-19	TESC	-8.51408	2.17843e-14	MKI67	4.56512	0.00122075	WRNIP1	-4.98696	0.000330419	PABPC1L	3.7422	0.0293744	KLRF1	-4.44893	0.00492069
21	RTP4	11.0118	4.98497e-23	MAPK8	-8.52054	1.15564e-14	BUB1	9.98044	4.89598e-19	OR2W3	-8.47697	2.85673e-14	ICOS	4.54452	0.00127556	MATK	-4.98693	0.000330419	SLC38A2	3.70537	0.0314551	POLR3H	-4.42144	0.00534459
22	KLHDC7B	10.9336	9.75266e-23	CNTNAP3	-8.47544	1.57078e-14	USP18	9.90135	9.221e-19	TMOD1	-8.41893	4.28647e-14	CES4A	4.54079	0.00127556	RHOU	-4.93973	0.000402855	ZWINT	3.69944	0.0316885	NMUR1	-4.39248	0.00584883
23	ISG15	10.9166	1.09011e-22	HADHA	-8.44877	1.91224e-14	OAS2	9.85573	1.24873e-18	AMPD2	-8.24784	1.44705e-13	CDCA7	4.5012	0.00143415	NUDT3	-4.90385	0.000435379	GABBR1	3.69714	0.0316885	CLIC3	-4.38011	0.00595076
24	GALM	10.8301	2.2988e-22	PIGX	-8.42713	2.23934e-14	TK1	9.83661	1.41128e-18	BLVRB	-8.18596	2.24469e-13	NUSAP1	4.42198	0.00185467	CD1D	-4.88228	0.000469097	NFKB2	3.68919	0.0316885	TSPOAP1	-4.31209	0.00774751
25	ZCCHC2	10.8209	2.32264e-22	CCNY	-8.38774	2.93774e-14	CMPK2	9.79803	1.88489e-18	TSPAN5	-8.15363	2.73754e-13	IGLL5	4.41795	0.00185467	PDZD4	-4.85965	0.000496866	MSS51	3.68842	0.0316885	RNF165	-4.30085	0.00785799
26	IFIT1	10.8202	2.32264e-22	EIF3K	-8.35237	3.76265e-14	CYSLTR1	9.71985	3.52298e-18	STRADB	-8.15318	2.73754e-13	JCHAIN	4.41533	0.00185467	GNPTAB	-4.84905	0.000496866	AQP3	3.6358	0.0355428	FASLG	-4.28048	0.00803469
27	IRF7	10.7597	3.73516e-22	PHF20	-8.30485	5.31489e-14	H2BC5	9.67171	5.01837e-18	AKT1S1	-8.13388	3.12438e-13	TPX2	4.39646	0.00194022	RNF165	-4.84479	0.000496866	CDC20	3.62839	0.0360303	ENOPH1	-4.26265	0.00841099
28	TRIM69	10.7475	4.02699e-22	BRI3BP	-8.25472	7.52823e-14	TPX2	9.66948	5.01837e-18	OPTN	-8.11739	3.49218e-13	FGFR1	4.38384	0.00200037	CHST2	-4.81906	0.000537758	ITGA7	3.62287	0.0360303	SH2D2A	-4.20392	0.0102773
29	IFIT3	10.7413	4.11953e-22	TCTN1	-8.25415	7.52823e-14	JCHAIN	9.61388	7.7437e-18	MXI1	-8.11162	3.60537e-13	ABCG1	4.37145	0.00204305	SDE2	-4.81138	0.000537758	ELMO2	3.61906	0.0360303	MEX3C	-4.20217	0.0102773
30	MX1	10.5743	1.7936e-21	TAF4	-8.19823	1.10794e-13	KIFC1	9.49303	2.05716e-17	HADHA	-8.0576	5.09805e-13	P2RX4	4.37069	0.00204305	PTPN11	-4.80925	0.000537758	SETD5	3.58128	0.0391005	MYBL1	-4.18952	0.0105395
31	IFI6	10.5277	2.63627e-21	GRAMD1C	-8.19638	1.11632e-13	CENPF	9.43625	3.19287e-17	PRDX5	-8.00332	7.29713e-13	MYLIP	4.36272	0.00207613	MEX3C	-4.79951	0.000544103	ETFBKMT	3.5771	0.0391005	CACNA2D2	-4.14359	0.0124308
32	IFIH1	10.5201	2.7359e-21	FGFR1OP	-8.18341	1.21449e-13	CDT1	9.38475	4.59981e-17	CAMK1D	-7.99038	7.86797e-13	TAS1R3	4.35963	0.00207613	CDC37	-4.79691	0.000544103	TXNDC5	3.56611	0.0400111	HOPX	-4.134	0.0124308
33	DHX58	10.4157	6.72629e-21	IMPA2	-8.15386	1.48483e-13	DDX60	9.32943	7.04599e-17	SELENBP1	-7.988	7.92963e-13	PSPN	4.34653	0.00216786	PRF1	-4.76457	0.000620784	CCDC88A	3.55607	0.0411697	PDGFD	-4.13137	0.0124308
34	ZNF496	10.3705	9.7536e-21	RAB40C	-8.15312	1.48483e-13	CDCA7	9.28161	1.01398e-16	SLC4A1	-7.94944	1.0409e-12	NT5DC2	4.2727	0.00280056	PTGDR	-4.6846	0.000831277	OR52K1	3.53739	0.0432933	AUTS2	-4.10546	0.0135022
35	HERC5	10.363	1.01272e-20	FBL	-8.14493	1.55922e-13	TRIM69	9.10777	3.84601e-16	CHMP4B	-7.93285	1.16356e-12	TP53BP1	4.25012	0.00299138	DENND6A	-4.61937	0.00104112	KLHL6	3.53427	0.0432933	SH2D1B	-4.09958	0.0135022
36	ZBP1	10.3058	1.63285e-20	DNAJB5	-8.13685	1.63607e-13	GALM	9.10011	3.98893e-16	LGALS3	-7.90588	1.35276e-12	GOLPH3L	4.23039	0.00322378	GK5	-4.59652	0.00113572	ZC3H6	3.52568	0.0441314	NCAM1	-4.08259	0.0139956
37	SLC3A2	10.301	1.65758e-20	ATG4B	-8.1322	1.68361e-13	PKMYT1	9.05669	5.14452e-16	FBXO9	-7.90582	1.35276e-12	PABPC1L	4.22578	0.00325462	S1PR5	-4.57707	0.00119734	MARS1	3.49738	0.0472971	ZNF57	-4.07937	0.0139956
38	IFIT5	10.2646	2.22568e-20	UNC119B	-8.11194	1.94488e-13	NUSAP1	9.05274	5.19266e-16	FAM210B	-7.86003	1.85143e-12	LZTS3	4.20258	0.00348808	KLRD1	-4.5539	0.00126324	NEMF	3.49373	0.0472971	ACADVL	-4.03546	0.0160387
39	TIMM10	10.191	4.13489e-20	AMPD2	-8.08822	2.30424e-13	MCM4	8.98998	8.22309e-16	ZBTB44	-7.83539	2.11869e-12	TYMS	4.19748	0.00349523	CCL4	-4.5433	0.00127556	PHF23	3.46926	0.0485318	ITGAV	-4.0012	0.0176731
40	SAMD9	10.1606	5.25788e-20	IL1RAP	-8.081	2.40259e-13	IFIT1	8.96465	9.46302e-16	INPP5K	-7.8249	2.26589e-12	OR52K1	4.1914	0.00351851	NCR1	-4.52838	0.0013283	CLEC1A	3.44712	0.0499528	PRPF31	-3.97549	0.0180676
41	EIF2AK2	10.1515	5.51286e-20	RFLNB	-8.05426	2.81351e-13	XAF1	8.82352	2.68468e-15	GYPC	-7.81529	2.40801e-12	RRM2	4.18869	0.0035257	LSM14B	-4.52372	0.00133536				RNF6	-3.9004	0.023104
42	CNP	10.1497	5.51286e-20	SERTAD2	-8.05326	2.81876e-13	SPATS2L	8.82058	2.69771e-15	WDR45	-7.81333	2.42221e-12	KIF11	4.14916	0.00391157	STUB1	-4.50548	0.00142848				PLEKHF1	-3.89591	0.023104
43	ZFYVE26	10.0864	9.35074e-20	MAP7	-8.04038	3.08205e-13	ZWINT	8.81613	2.73374e-15	GALNT1	-7.8041	2.54654e-12	TRAF3IP2	4.10967	0.00438685	KLF9	-4.45447	0.00174529				AKR1C3	-3.88633	0.0235736
44	AGRN	10.0562	1.18789e-19	CLEC9A	-8.03581	3.17006e-13	MX1	8.81437	2.73374e-15	NFIX	-7.77107	3.17585e-12	MAML2	4.10205	0.00441741	MBNL1	-4.44242	0.00179791				DLG5	-3.85946	0.0257805
45	TRIM14	10.0036	1.83022e-19	JADE1	-8.02837	3.31235e-13	ISG15	8.78293	3.44094e-15	PLVAP	-7.73166	4.14293e-12	SLC22A1	4.09302	0.00451341	ESRRA	-4.44124	0.00179791				TKTL1	-3.84946	0.0258741
46	PARP12	9.98169	2.11904e-19	KAT8	-8.00291	3.8286e-13	AGRN	8.76311	3.95234e-15	STK11IP	-7.72966	4.1697e-12	PKMYT1	4.08454	0.0046391	CLIC3	-4.42943	0.00185467				PRF1	-3.83561	0.0264578
47	MT2A	9.95172	2.68675e-19	ADGRE3	-7.94892	5.45586e-13	TXNDC5	8.75621	4.10266e-15	PSMF1	-7.72779	4.19324e-12	EFCAB12	4.07246	0.00476417	ENPP4	-4.41788	0.00185467				FAM50A	-3.81932	0.027311
48	PLSCR1	9.90243	4.01966e-19	COQ8A	-7.93273	6.04899e-13	HERC6	8.71464	5.58768e-15	MICAL2	-7.69508	5.21196e-12	TNFRSF17	4.02525	0.00561969	NMUR1	-4.41771	0.00185467				PHLDB2	-3.80383	0.0280285
49	GTPBP2	9.88234	4.6063e-19	STK11IP	-7.90283	7.40837e-13	CCNA2	8.69029	6.64809e-15	HAGH	-7.68323	5.62692e-12	TCEA3	4.00193	0.00595212	EDF1	-4.41122	0.00185467				ZBTB16	-3.79773	0.0280285
50	MOV10	9.86269	5.3282e-19	ALCAM	-7.8983	7.58329e-13	SHISA5	8.68796	6.6629e-15	TPGS2	-7.64458	7.23479e-12	BNIPL	3.99892	0.00595212	HIC1	-4.40949	0.00185467				KCTD10	-3.79685	0.0280285
51	EPHB2	9.82488	7.22075e-19	GNAQ	-7.88414	8.32351e-13	IFIT3	8.66043	8.00215e-15	OSBP2	-7.56061	1.23373e-11	KYAT1	3.96703	0.00655497	LATS1	-4.38997	0.00197152				SDE2	-3.79508	0.0280285
52	CMTR1	9.77417	1.07186e-18	CD1C	-7.86658	9.36314e-13	TOP2A	8.62226	1.04416e-14	SPATA6	-7.5377	1.42839e-11	CNKSR1	3.96646	0.00655497	AKR1C3	-4.37713	0.00203513				KLF9	-3.79308	0.0280285
53	SAMD9L	9.7493	1.30047e-18	FAM204A	-7.85518	1.00271e-12	EPHB2	8.58855	1.29478e-14	SERF2	-7.53569	1.43878e-11	TXNDC5	3.96304	0.00660083	TP53INP2	-4.35895	0.00207613				NCK1	-3.77812	0.0287878
54	RUFY4	9.74006	1.38216e-18	BRD8	-7.83607	1.14558e-12	IFI6	8.58698	1.29478e-14	GATA1	-7.53208	1.46549e-11	ITGA3	3.94588	0.0068555	ETV3	-4.34253	0.00218109				GPATCH3	-3.76917	0.0287878
55	TRIM22	9.69986	1.90894e-18	CDC123	-7.8094	1.37538e-12	KIAA1958	8.42014	4.28647e-14	KLF13	-7.5265	1.51348e-11	ST3GAL6	3.9454	0.0068555	ZNF518A	-4.33872	0.00219282				B3GALT6	-3.76753	0.0287878
56	ABCA1	9.69738	1.9169e-18	SEC61A2	-7.7984	1.46858e-12	HERC5	8.41868	4.28647e-14	WDR13	-7.51461	1.62259e-11	SLC1A4	3.94537	0.0068555	SLC30A5	-4.29259	0.0026276				CLDND2	-3.75244	0.0291881
57	IFI35	9.68025	2.17879e-18	CFAP45	-7.79442	1.50443e-12	ZBTB32	8.37424	5.93223e-14	SLC8B1	-7.51264	1.63425e-11	CENPF	3.93338	0.00705531	KCTD20	-4.29237	0.0026276				PER3	-3.75051	0.0291881
58	TRIM5	9.64208	2.95643e-18	ENTPD2	-7.73707	2.19911e-12	ZBP1	8.35587	6.73293e-14	JAZF1	-7.46742	2.2091e-11	HCN3	3.93109	0.00707467	G0S2	-4.2739	0.00280056				TCEAL3	-3.74499	0.0293744
59	SP100	9.6329	3.14291e-18	RFX2	-7.70366	2.74275e-12	KLHDC8B	8.34819	7.04804e-14	BRI3BP	-7.46332	2.24365e-11	FBXL16	3.92238	0.00728091	SREK1	-4.26273	0.00289318				C1orf21	-3.73499	0.0298263
60	PARP10	9.6085	3.79732e-18	GMCL1	-7.67479	3.32433e-12	RTP4	8.30967	9.22374e-14	EIF3L	-7.4535	2.3564e-11	HID1	3.91847	0.0073491	METRNL	-4.25995	0.00289709				CEP250	-3.72889	0.030158
61	SERPING1	9.56437	5.41115e-18	CNTNAP3B	-7.66316	3.59475e-12	HES4	8.30934	9.22374e-14	TBC1D14	-7.4355	2.61946e-11	RNF175	3.90099	0.00783545	SNF8	-4.21806	0.00333025				ZMYND11	-3.72351	0.0303495
62	TMEM123	9.54578	6.22493e-18	TCP11L2	-7.64488	4.05735e-12	IGLL5	8.22543	1.69136e-13	FUZ	-7.40255	3.26809e-11	SPATS2	3.89246	0.00795604	SLC26A2	-4.21487	0.00334211				STK26	-3.71828	0.0303495
63	IFIT2	9.54358	6.24577e-18	PTOV1	-7.63715	4.26733e-12	EZH2	8.18002	2.3192e-13	VPS51	-7.37987	3.79701e-11	ALPK3	3.88601	0.00806336	TSPOAP1	-4.19959	0.00349523				MTMR12	-3.71774	0.0303495
64	HELZ2	9.50927	8.19275e-18	MAPRE3	-7.61594	4.84849e-12	TRIM5	8.17435	2.39184e-13	MPP1	-7.37031	4.02998e-11	LRRC37B	3.87359	0.00831988	SLMAP	-4.19494	0.00349928				MEX3D	-3.69347	0.0316885
65	CREB3L2	9.50635	8.27256e-18	PHOSPHO1	-7.61559	4.84849e-12	LGALS3BP	8.10719	3.68589e-13	ALCAM	-7.36152	4.25482e-11	ATP6V0A1	3.8528	0.00867025	CMKLR1	-4.17856	0.00364685				CDC37	-3.68547	0.0316939
66	RAB8A	9.43009	1.51437e-17	FAM214A	-7.61177	4.94702e-12	KIF11	8.09761	3.91495e-13	TMCO3	-7.36051	4.25863e-11	ARMCX2	3.85104	0.00868046	AUTS2	-4.17357	0.00369056				ERBB2	-3.66719	0.0329906
67	RUBCN	9.41445	1.67635e-17	BAIAP3	-7.58998	5.65781e-12	BLZF1	8.08684	4.19507e-13	RAB3IL1	-7.35581	4.3721e-11	MYL6B	3.8467	0.00872991	CCDC85B	-4.17081	0.00369969				ADGRG1	-3.6662	0.0329906
68	NT5C3A	9.4035	1.80861e-17	BTBD7	-7.57166	6.31676e-12	CD38	8.08472	4.21713e-13	OAT	-7.34866	4.54075e-11	PARM1	3.84209	0.0088407	SH3BP5	-4.16249	0.00376432				TGFBR3	-3.66464	0.0329906
69	KIAA1958	9.40199	1.80861e-17	HVCN1	-7.51465	9.13335e-12	MAD2L1BP	8.03404	6.00132e-13	SLC25A39	-7.31062	5.85037e-11	SLF1	3.83528	0.00892996	PRDX5	-4.16243	0.00376432				S1PR5	-3.66363	0.0329906
70	IFI16	9.37127	2.29694e-17	ENKD1	-7.4975	1.01854e-11	EIF2AK2	8.01179	6.99506e-13	KAT8	-7.29931	6.28281e-11	C1orf56	3.82217	0.00922075	NCAM1	-4.15824	0.00379746				TAF1	-3.65615	0.0333465
71	BST2	9.36983	2.29694e-17	SHISA4	-7.47743	1.1625e-11	MYLIP	8.00992	7.02167e-13	HBB	-7.29786	6.30847e-11	SCML4	3.76947	0.01087	GNLY	-4.14535	0.00394003				FCRL6	-3.6553	0.0333465
72	ATP13A1	9.35637	2.53339e-17	ISL2	-7.47054	1.21058e-11	CLDND1	7.99402	7.73569e-13	UBXN6	-7.29384	6.44637e-11	C2CD3	3.76174	0.0110584	MYCL	-4.14272	0.00394931				TTC16	-3.62395	0.0360303
73	SCO2	9.32802	3.15806e-17	TESC	-7.46677	1.23813e-11	TMX2	7.92478	1.22245e-12	IGF1R	-7.28765	6.68508e-11	INTS8	3.7588	0.011128	ZBTB21	-4.14015	0.00395774				MYLK	-3.61892	0.0360303
74	PML	9.3186	3.36925e-17	TBL1X	-7.46462	1.25224e-11	AURKB	7.91915	1.26181e-12	EIF3K	-7.28247	6.88556e-11	TBCK	3.7502	0.0114381	DUSP2	-4.122	0.00423652				ENPP4	-3.61589	0.0360915
75	REC8	9.31667	3.38088e-17	TBC1D14	-7.4543	1.33548e-11	IFIT5	7.91114	1.32527e-12	GNAQ	-7.27462	7.14135e-11	AP3M2	3.73781	0.0118302	NEIL1	-4.11328	0.00435757				EXO5	-3.6133	0.0360963
76	TRIM38	9.26831	4.96318e-17	NECTIN1	-7.45269	1.34555e-11	CCR5	7.87727	1.64892e-12	MBNL3	-7.24278	8.7165e-11	CDC42EP3	3.71937	0.012454	ZNF830	-4.10697	0.00439972				ZNF720	-3.60671	0.0366518
77	FBXO6	9.24909	5.73698e-17	ASF1B	-7.45086	1.35481e-11	C2CD3	7.84702	2.00157e-12	ST13	-7.23871	8.91084e-11	EZH2	3.71638	0.0124805	HNRNPA0	-4.1029	0.00441741				R3HCC1	-3.58476	0.0391005
78	PSMA6	9.23935	6.13783e-17	AGTPBP1	-7.45068	1.35481e-11	IFIH1	7.84682	2.00157e-12	BCL2L1	-7.21826	1.01692e-10	CENPE	3.71277	0.0125263	NEDD8	-4.09763	0.0044633				MC1R	-3.58084	0.0391005
79	SP140	9.23334	6.37017e-17	PI3	-7.41674	1.69091e-11	RAB8A	7.84222	2.03444e-12	PPM1B	-7.21756	1.01692e-10	ANKRD55	3.69569	0.0132493	ARFRP1	-4.0759	0.00475064				ARHGAP35	-3.57817	0.0391005
80	CHMP5	9.22468	6.75686e-17	UXT	-7.40088	1.86463e-11	SERPING1	7.84219	2.03444e-12	MAPK8	-7.18183	1.25967e-10	PTPRO	3.68029	0.0136827	TBCB	-4.07503	0.00475064				FAM53B	-3.57037	0.0397352
81	SHFL	9.1852	9.10477e-17	WDR45	-7.38807	2.01561e-11	NCOA3	7.80658	2.52192e-12	COPS3	-7.17837	1.28258e-10	OSBPL10	3.67585	0.0138295	PDE4D	-4.05766	0.00502773				AGAP1	-3.55123	0.0415498
82	IFITM1	9.17567	9.72642e-17	MFNG	-7.37582	2.15583e-11	NDC80	7.80141	2.57536e-12	TAF4	-7.17625	1.29426e-10	PYGM	3.67322	0.0138758	LPCAT1	-4.04886	0.0051747				TMEM141	-3.53316	0.0432933
83	PARP9	9.17241	9.87646e-17	SMURF2	-7.34667	2.59781e-11	GMNN	7.73174	4.14293e-12	RPGR	-7.16968	1.34565e-10	SYNGAP1	3.67064	0.0138758	CCNT2	-4.04006	0.00532601				CMKLR1	-3.51041	0.0460615
84	IL1RN	9.13726	1.28463e-16	CEACAM19	-7.34029	2.70496e-11	TNFRSF17	7.71649	4.50986e-12	PTMS	-7.16549	1.37538e-10	ZNF202	3.66743	0.0139541	ZBTB16	-4.016	0.00579443				RABL6	-3.50952	0.0460615
85	DDX60L	9.12321	1.42367e-16	INPP5K	-7.31059	3.28076e-11	MRPS18B	7.66189	6.49666e-12	RAB11B	-7.16474	1.37538e-10	ZC3H12D	3.65349	0.0142323	PPM1B	-4.01127	0.00586398				GSAP	-3.49387	0.0472971
86	CCDC97	9.11804	1.46872e-16	KPNA1	-7.29127	3.70609e-11	UBE2C	7.65065	6.98228e-12	HVCN1	-7.15578	1.43984e-10	SLAMF1	3.65301	0.0142323	PER3	-4.00867	0.00588305				TP53INP2	-3.49268	0.0472971
87	C2	9.11155	1.53126e-16	CCDC153	-7.27435	4.1045e-11	SP140	7.62275	8.37842e-12	MPC2	-7.13211	1.67026e-10	ANKRD36C	3.65114	0.0142422	ZBTB14	-4.00141	0.00595212				HIGD1A	-3.48968	0.0472971
88	BLZF1	9.11027	1.53126e-16	VPS37C	-7.26679	4.27968e-11	TIMM10	7.60697	9.29629e-12	TCP11L2	-7.12907	1.69617e-10	KIFC1	3.64754	0.0143358	HIGD1A	-3.99869	0.00595212				PPM1L	-3.48698	0.0472971
89	MAD2L1BP	9.0937	1.73219e-16	RAB11B	-7.26146	4.42313e-11	MOV10	7.60262	9.47537e-12	CCDC124	-7.11186	1.884e-10	MFGE8	3.64487	0.0144193	KCTD10	-3.99315	0.00604526				TTC38	-3.48687	0.0472971
90	DDX58	9.05699	2.28104e-16	TBC1D17	-7.25268	4.65439e-11	BRCA2	7.60221	9.47537e-12	TAF1	-7.10733	1.93221e-10	ACVR2A	3.63747	0.0147665	CREBZF	-3.98802	0.00612994				ZCCHC14	-3.48351	0.0474475
91	ELF1	9.04584	2.46983e-16	FAM107B	-7.25256	4.65439e-11	TRIM14	7.59677	9.77535e-12	TBC1D25	-7.1058	1.94225e-10	GPT2	3.63239	0.0148779	KCTD18	-3.9711	0.00652303				PLVAP	-3.48174	0.0474475
92	PLAC8	9.03313	2.70817e-16	KBTBD7	-7.22939	5.37727e-11	SSTR3	7.59396	9.89234e-12	RELL1	-7.09989	2.00106e-10	MED31	3.63092	0.0148779	EAF1	-3.95335	0.00679356				ZNF441	-3.47526	0.0478655
93	PARP14	9.01928	2.99659e-16	RAB36	-7.22505	5.52012e-11	FABP5	7.59307	9.89234e-12	TANGO2	-7.09096	2.11348e-10	S1PR3	3.63066	0.0148779	CNOT6L	-3.9526	0.00679356				ZBTB9	-3.47513	0.0478655
94	CASP10	8.98081	3.96057e-16	EIF3H	-7.2242	5.53484e-11	TRIM22	7.55757	1.25159e-11	CCDC125	-7.06987	2.37443e-10	HDAC5	3.62959	0.0148779	RNF6	-3.94326	0.0068685				TLE1	-3.45801	0.0498927
95	TDRD7	8.97799	4.01263e-16	CERK	-7.21413	5.8882e-11	NKD1	7.52452	1.52429e-11	CCNJL	-7.06631	2.41997e-10	SSTR3	3.62912	0.0148779	PFKFB2	-3.94099	0.00688617				P3H4	-3.45753	0.0498927
96	BRCA2	8.96092	4.55552e-16	EIF3F	-7.19529	6.64489e-11	OR52K1	7.48094	2.02425e-11	UBL7	-7.02707	3.09464e-10	CCR9	3.62181	0.0150837	SNX18	-3.89875	0.00785622				PTGDR	-3.45444	0.0499528
97	TMX2	8.95498	4.7323e-16	RNF103	-7.16769	7.95191e-11	ZFYVE26	7.46543	2.22535e-11	POLL	-6.99773	3.70419e-10	SEL1L3	3.61414	0.0154629	TGFBR3	-3.89573	0.0079019				AJM1	-3.45041	0.0499528
98	UBE2L6	8.91843	6.27275e-16	RFX3	-7.15937	8.33273e-11	IFITM1	7.46056	2.2616e-11	BTBD7	-6.99436	3.76409e-10	CDT1	3.61028	0.0155703	SLC16A6	-3.88635	0.00806336				KRT10	-3.44958	0.0499528
99	CYSLTR1	8.90952	6.67203e-16	RPN1	-7.14839	8.91604e-11	MZB1	7.46033	2.2616e-11	IMPA2	-6.99123	3.78037e-10	SLC25A23	3.60553	0.0155703	YTHDC2	-3.87919	0.00823586				MAP2K1	-3.44871	0.0499528
100	TOR1B	8.87187	8.91e-16	ERGIC3	-7.1475	8.94e-11	NEXN	7.44894	2.42e-11	SLC25A37	-6.9843	3.94e-10	RNF185	3.61	0.0156	TSSC4	-3.88	0.00829

## Sheet: Legend
Dataset EV1.
Top 100 DEG detected over time relative to pre-infection Control. Raw data; FDR < 0.05. Abbreviations: t, t statistics from limma differential analysis; adj.P.val, adjusted p value.
Raw (No correction for cell type proportions), FDR < 0.05
