# Supplementary material for: A methylation clock model of mild SARS‐CoV‐2 infection provides insight into immune dysregulation
Source: Mol Syst Biol. 2023 Mar 15;19(5):e11361. doi: 10.15252/msb.202211361 (PMC10167476; doi:10.15252/msb.202211361)
Supplement: Supplementary file 4 — Dataset EV2 [file MSB-19-e11361-s010.xlsx]

## Sheet: Dataset EV2
	First-Control						Mid-Control						EarlyPost-Control						LatePost-Control
	Up-regulated			Down-regulated			Up-regulated			Down-regulated			Up-regulated			Down-regulated			Up-regulated			Down-regulated
Rank	Gene	t	adj.P.val	Gene	t	adj.P.val	Gene	t	adj.P.val	Gene	t	adj.P.val	Gene	t	adj.P.val	Gene	t	adj.P.val	Gene	t	adj.P.val	Gene	t	adj.P.val
1	IFI27	12.9914	6.70906e-28	EIF3L	-10.6341	3.13657e-20	IFI27	16.4226	1.15594e-41	VPS51	-12.1971	9.24399e-26	EPSTI1	7.68178	1.68507e-09	KLF13	-6.63192	4.58612e-07	ZBTB32	6.3888	4.06948e-06	PDK4	-6.33274	4.06948e-06
2	LY6E	12.7385	3.17882e-27	VPS51	-10.4684	9.24779e-20	EPSTI1	15.2262	4.43214e-37	AGTPBP1	-10.9632	1.28782e-21	ZBTB32	7.45292	3.85672e-09	VPS51	-6.56765	5.06532e-07	ELMO2	4.9684	0.00170166	TP53INP2	-5.22102	0.000984423
3	EPSTI1	11.92	2.72313e-24	FBL	-10.0945	1.44264e-18	LY6E	14.5362	1.79092e-34	TP53INP2	-9.84234	6.12782e-18	IFI27	6.37443	1.06279e-06	CD1D	-6.49417	6.28586e-07	MYLIP	4.8956	0.00211151	TBL3	-5.18948	0.000984423
4	SHISA5	11.5321	5.66733e-23	HADHA	-9.35542	2.72259e-16	OAS1	13.5706	9.19886e-31	FBL	-9.79659	8.33283e-18	ABCA1	6.18897	2.45378e-06	PDK4	-6.18055	2.45378e-06	POU2AF1	4.74143	0.00349129	PDE3B	-5.14887	0.000984423
5	OTOF	11.4518	8.96676e-23	EIF3K	-9.2048	7.34435e-16	KLHDC7B	12.7328	1.33749e-27	EIF3K	-9.7792	9.3143e-18	INSL3	5.96461	6.05063e-06	TP53INP2	-6.10333	3.38821e-06	TNFRSF17	4.70941	0.0036817	POLR3H	-5.10015	0.00104399
6	SIGLEC1	11.2681	3.52371e-22	MPZL1	-9.0719	1.834e-15	OASL	12.549	5.64919e-27	BAG1	-9.72774	1.26829e-17	MYLIP	5.7743	1.46041e-05	RCSD1	-6.06349	3.82109e-06	SREBF1	4.61361	0.00465042	ACADVL	-4.79988	0.00295236
7	OASL	11.1748	6.61067e-22	TIGD3	-8.87752	6.61441e-15	ABCA1	12.3584	2.58331e-26	FAM168B	-9.46803	7.71056e-17	CDC42EP3	5.72333	1.66838e-05	BRD1	-5.83934	1.10907e-05	DENND5B	4.58692	0.00465042	PRPF31	-4.6462	0.00451312
8	IFI44L	11.1559	6.77856e-22	MICAL2	-8.76303	1.40734e-14	IFI44L	12.136	1.39332e-25	EIF3L	-9.22841	4.19383e-16	MKI67	5.63639	2.49445e-05	ARFRP1	-5.7466	1.57613e-05	JCHAIN	4.58525	0.00465042	CDC37	-4.44739	0.00531486
9	OAS1	11.0915	1.0323e-21	FAM168B	-8.6501	2.87267e-14	SIGLEC1	12.1243	1.39332e-25	PDZK1IP1	-9.2249	4.23924e-16	ELMO2	5.57131	3.31734e-05	FBL	-5.41821	5.70985e-05	FCGR1B	4.5763	0.00465042	CD1D	-4.42586	0.00559456
10	IFI44	10.8493	6.94875e-21	IGF1R	-8.38769	1.67295e-13	OTOF	11.9734	4.68317e-25	AMPD2	-9.09576	1.01018e-15	PLA2G15	5.53256	3.73904e-05	NUDT3	-5.20328	0.000121033	NUSAP1	4.5434	0.00507577	WRNIP1	-4.38258	0.00627875
11	ABCA1	10.75	1.43236e-20	AMPD2	-8.27449	3.50327e-13	OAS3	11.8906	8.77254e-25	HADHA	-9.05723	1.25926e-15	TNFRSF13B	5.52752	3.73904e-05	CDC37	-5.18617	0.000127733	C1QA	4.5187	0.00510009	BRD1	-4.36843	0.00644745
12	OAS2	10.6485	3.02011e-20	NUDT3	-8.25753	3.80746e-13	IFI44	11.7331	3.13541e-24	IGF1R	-8.95685	2.49598e-15	PHF21A	5.4413	5.57238e-05	PRDX5	-4.99497	0.000268588	IRF4	4.51751	0.00510009	SPIN1	-4.3545	0.00662102
13	OAS3	10.5622	5.23614e-20	GNAQ	-8.19659	5.33706e-13	ZCCHC2	11.6639	5.26412e-24	NUDT3	-8.90757	3.50992e-15	SLC1A4	5.42528	5.70985e-05	EDF1	-4.9679	0.000298519	CD59	4.48545	0.00531486	RCSD1	-4.32583	0.00703102
14	SPATS2L	10.507	7.65959e-20	EIF3H	-8.133	7.81878e-13	OAS2	11.4198	3.91784e-23	KLF13	-8.77814	8.39863e-15	TYMS	5.3544	7.41659e-05	KLF9	-4.95215	0.000306722	TYMS	4.45708	0.00531486	ENOPH1	-4.3194	0.00703102
15	ZCCHC2	10.4976	7.7549e-20	CAMK1D	-8.05569	1.23794e-12	USP18	11.3766	5.29324e-23	EMC3	-8.77126	8.7361e-15	TK1	5.35049	7.41659e-05	SECISBP2L	-4.92947	0.000334086	SLC1A4	4.45695	0.00531486	KLF13	-4.31856	0.00703102
16	HERC6	10.4044	1.4667e-19	RELL1	-7.97462	2.01604e-12	RSAD2	11.2029	2.15171e-22	TBC1D14	-8.64589	2.12844e-14	RRM2	5.34073	7.4849e-05	SLMAP	-4.8913	0.000383164	FCGR1A	4.44729	0.00531486	DDX54	-4.23611	0.00805004
17	USP18	10.33	2.53335e-19	STK11IP	-7.95907	2.22423e-12	CMPK2	11.0631	6.54124e-22	PRDX5	-8.53189	4.61838e-14	ADRB2	5.27983	9.61847e-05	TAF1	-4.81058	0.000499753	AIM2	4.44641	0.00531486	IRS2	-4.22215	0.00833679
18	DDX60	10.319	2.6299e-19	RPS6KA5	-7.82463	5.17495e-12	H4C8	11.0407	7.46979e-22	CCNY	-8.52094	4.9453e-14	CD180	5.2708	9.61847e-05	PTPN11	-4.79499	0.000513522	AP3M2	4.39361	0.00620523	SDE2	-4.17743	0.00960709
19	GALM	10.2015	6.43103e-19	PGK1	-7.77664	7.05323e-12	RRM2	10.9763	1.21277e-21	ELOB	-8.51958	4.9453e-14	TPX2	5.26914	9.61847e-05	CCDC85B	-4.7211	0.000661507	ZWINT	4.31093	0.00705203	KLF9	-4.15704	0.01023
20	IL1RN	10.0592	1.82749e-18	AGTPBP1	-7.68724	1.19445e-11	MKI67	10.9353	1.54952e-21	EPB42	-8.43902	8.4753e-14	TOP2A	5.25635	9.90724e-05	VSIR	-4.70347	0.000693774	SCARF1	4.27921	0.00784883	RELL1	-4.14361	0.0105842
21	CMPK2	10.0312	2.1873e-18	IL1RAP	-7.68243	1.22466e-11	SHISA5	10.8762	2.41888e-21	ASCC2	-8.40802	1.03765e-13	PRDM1	5.20759	0.000121033	PDE3B	-4.69859	0.000697957	TK1	4.2684	0.00799136	ST14	-4.12932	0.0109933
22	KLHDC7B	9.90344	5.76174e-18	ADGRE3	-7.44938	5.22841e-11	TYMS	10.7821	5.03857e-21	FUNDC2	-8.35977	1.4099e-13	IL15RA	5.15668	0.000139408	CARS2	-4.6619	0.000761705	TOP2A	4.25785	0.00805004	STK26	-4.11793	0.0110547
23	RSAD2	9.88625	6.34266e-18	RPGR	-7.41014	6.6757e-11	DDX60	10.685	1.0747e-20	FBXO7	-8.29689	2.12472e-13	CDCA7	5.15646	0.000139408	MYCL	-4.64521	0.000800037	CDC20	4.25028	0.00805004	KCTD18	-4.09194	0.0120624
24	ISG15	9.81332	1.0829e-17	CCDC125	-7.39874	7.14625e-11	SPATS2L	10.4881	5.1522e-20	BBOF1	-8.25305	2.79743e-13	OASL	5.10343	0.000176094	DUS1L	-4.62508	0.000823304	RRM2	4.23824	0.00805004	FAM50A	-4.07692	0.0123379
25	TRIM69	9.79917	1.16105e-17	CRTAP	-7.36453	8.76446e-11	CYSLTR1	10.4546	6.5111e-20	FIS1	-8.16365	4.94787e-13	CARD6	5.06282	0.000209038	PPM1B	-4.61535	0.000823304	FANCI	4.23657	0.00805004	PRDX5	-4.06971	0.0124691
26	IFIT3	9.79529	1.16105e-17	TP53INP2	-7.32718	1.10363e-10	IL1RN	10.3761	1.18576e-19	GNAQ	-8.12836	6.25803e-13	ICOS	5.0209	0.000249329	SREK1	-4.59118	0.000891847	TXNDC5	4.21055	0.00855209	SMAP2	-4.01422	0.0147999
27	IFIT1	9.71872	2.04104e-17	TBC1D14	-7.32473	1.11435e-10	REC8	10.1936	4.96356e-19	YBX3	-8.06571	9.41581e-13	CDC20	5.01564	0.000249329	ZBTB14	-4.5514	0.00103859	RRAS	4.11896	0.0110547	TRAPPC8	-3.97662	0.0166754
28	XAF1	9.68417	2.58468e-17	SHISA4	-7.30825	1.20938e-10	AGRN	10.081	1.1463e-18	BLVRB	-8.03849	1.11997e-12	JCHAIN	4.95825	0.000305109	ACADSB	-4.49323	0.00124114	PRDM1	4.08279	0.0122801	ZCCHC14	-3.96922	0.0166754
29	RTP4	9.64964	3.2743e-17	TESC	-7.28385	1.39999e-10	TRIM69	10.0803	1.1463e-18	OR2W3	-7.92009	2.37118e-12	C2CD3	4.92156	0.000339119	PRKAR1A	-4.48927	0.00124888	MKI67	4.05896	0.0127895	IREB2	-3.94998	0.0170451
30	BCL2A1	9.59329	4.91334e-17	BRI3BP	-7.26911	1.49163e-10	IFIT1	10.0644	1.26039e-18	ST13	-7.88011	3.05266e-12	STIL	4.83395	0.000474179	MBNL1	-4.47468	0.00129575	ALPK1	4.0507	0.0129885	B3GALT6	-3.9378	0.0173449
31	CARD6	9.57059	5.6833e-17	EIF3F	-7.26856	1.49163e-10	IFIT3	9.99717	2.08229e-18	CHMP4B	-7.85761	3.50834e-12	P2RX4	4.83338	0.000474179	SLC26A2	-4.47409	0.00129575	MSS51	3.96881	0.0166754	HMOX2	-3.86192	0.020039
32	IRF7	9.56061	5.96348e-17	BRICD5	-7.20861	2.13268e-10	H2BC5	9.92937	3.45338e-18	TESC	-7.85721	3.50834e-12	NUSAP1	4.82993	0.000474179	LY75	-4.47342	0.00129575	CDCA7	3.96614	0.0166754	PHB	-3.84987	0.0207374
33	IFIH1	9.36245	2.65225e-16	FAM204A	-7.15212	2.96208e-10	HERC6	9.90292	4.0454e-18	AKT1S1	-7.81265	4.64075e-12	SPATS2	4.82839	0.000474179	MYBL1	-4.46913	0.00130625	AKAP9	3.96349	0.0166754	FKBP5	-3.81975	0.022458
34	MX1	9.29677	4.13072e-16	TCP11L2	-7.082	4.50425e-10	ISG15	9.90204	4.0454e-18	KAT8	-7.76956	5.90107e-12	POU2AF1	4.80874	0.000499753	TIMM13	-4.46113	0.00132454	TLR5	3.95593	0.0169114	IL2RB	-3.80986	0.0230474
35	DDIT3	9.29371	4.13072e-16	BAG1	-7.08119	4.50425e-10	KIAA1958	9.84752	6.04288e-18	SERF2	-7.70617	8.82854e-12	PKMYT1	4.79476	0.000513522	SDE2	-4.45452	0.00134946	FKBP11	3.941	0.0173449	ARFRP1	-3.80494	0.0232055
36	MYLIP	9.28634	4.25898e-16	KBTBD7	-7.07944	4.50666e-10	MX1	9.81686	7.2915e-18	SNCA	-7.67139	1.10147e-11	OTOF	4.78108	0.000537396	MZT2B	-4.44458	0.00138092	ZBTB7A	3.93126	0.0175342	GZMB	-3.79783	0.023276
37	LGALS3BP	9.2649	4.88883e-16	NUDT5	-7.04169	5.66355e-10	CDC20	9.75591	1.09072e-17	TALDO1	-7.66875	1.10793e-11	PHF19	4.77494	0.000542981	INIP	-4.42555	0.00144214	EFEMP2	3.91638	0.0183268	ZMYND11	-3.78209	0.0236248
38	ZBP1	9.22146	6.63035e-16	UBXN11	-7.03956	5.71035e-10	CARD6	9.75212	1.09735e-17	CAMK1D	-7.65123	1.23847e-11	LY6E	4.73847	0.000632079	OAT	-4.41308	0.00146565	RECQL4	3.89295	0.01946	CCNJL	-3.74733	0.0256003
39	IFIT5	9.12459	1.31297e-15	CCNY	-7.03659	5.78872e-10	TRIM5	9.7368	1.20866e-17	PTAFR	-7.6485	1.24646e-11	PTPRO	4.7238	0.000661507	TRMT13	-4.41302	0.00146565	NFKBIZ	3.88915	0.01946	ZBTB9	-3.74409	0.0256003
40	ZFYVE26	9.11913	1.33758e-15	CNTNAP3	-7.01949	6.41495e-10	ZBP1	9.72432	1.27426e-17	MICAL2	-7.61382	1.56239e-11	KIF11	4.7148	0.00066954	TSPAN13	-4.39867	0.00153153	INTS8	3.88799	0.01946	MEGF9	-3.73168	0.0256668
41	IFI6	9.07121	1.834e-15	UNC119B	-6.99002	7.54018e-10	BUB1	9.70679	1.42962e-17	SHISA4	-7.5827	1.86768e-11	LETM2	4.69263	0.000705843	DENND6A	-4.39003	0.00156619	PEX26	3.88663	0.01946	KRT10	-3.72066	0.025804
42	DDAH2	8.98667	3.37458e-15	FUZ	-6.96974	8.46759e-10	GALM	9.68694	1.63371e-17	CCNJL	-7.58012	1.88921e-11	CARMIL3	4.67625	0.000749028	SNRK	-4.38931	0.00156619	SPATS2	3.87517	0.0195877	PPM1B	-3.69472	0.0275759
43	PLSCR1	8.98322	3.39157e-15	UXT	-6.93326	1e-09	CEACAM1	9.64904	2.1484e-17	TTC25	-7.57125	1.99265e-11	KIFC1	4.67078	0.000756089	WRNIP1	-4.38669	0.00156982	GYG1	3.87203	0.0195877	TMEM141	-3.6813	0.0279901
44	RAB8A	8.96645	3.76517e-15	C12orf10	-6.85806	1.59611e-09	AKIRIN2	9.61552	2.7303e-17	FUZ	-7.52598	2.64596e-11	NT5DC2	4.66642	0.0007595	FOXO1	-4.36994	0.00167343	TMEM156	3.8718	0.0195877	ZSCAN25	-3.66992	0.0279901
45	HERC5	8.95717	3.93173e-15	AHR	-6.85618	1.60739e-09	HERC5	9.53829	4.81159e-17	OPTN	-7.49763	3.12228e-11	CDT1	4.65918	0.000761705	IRF8	-4.34993	0.00177725	TNFRSF13B	3.87108	0.0195877	CIPC	-3.6667	0.0280819
46	SP100	8.95534	3.93173e-15	SLC31A1	-6.83147	1.82242e-09	ZFYVE26	9.53711	4.81159e-17	TMOD1	-7.48992	3.2675e-11	FAM222B	4.63484	0.000823304	HNRNPA0	-4.33405	0.00187083	MFF	3.83107	0.0220347	ZNF57	-3.65703	0.0287603
47	EIF2AK2	8.9355	4.46927e-15	PARK7	-6.79856	2.2226e-09	IFI6	9.53166	4.92353e-17	INPP5K	-7.47697	3.52081e-11	PTTG1	4.63185	0.000823304	PIK3R1	-4.31136	0.00203457	NT5DC2	3.8197	0.022458	ZCCHC10	-3.6551	0.0287603
48	SLC3A2	8.88656	6.30149e-15	SKI	-6.778	2.49975e-09	MYLIP	9.51957	5.30386e-17	OAT	-7.47411	3.55621e-11	ABCG1	4.6212	0.000823304	KCTD20	-4.29649	0.0021438	CARD6	3.79909	0.023276	TIGD3	-3.65351	0.0287603
49	LRFN1	8.81757	1.01046e-14	IMPA2	-6.76123	2.75844e-09	XAF1	9.46617	7.71056e-17	GYPC	-7.47384	3.55621e-11	CES4A	4.61837	0.000823304	HNRNPM	-4.27911	0.00227803	IGLL5	3.7949	0.023276	SLMAP	-3.63944	0.0296314
50	ZNF496	8.78906	1.22397e-14	ERGIC3	-6.71473	3.61801e-09	ZBTB32	9.4218	1.06442e-16	SLC8B1	-7.45827	3.85824e-11	IRF4	4.61836	0.000823304	INO80B	-4.27842	0.00227803	DYSF	3.78468	0.0236248	CACNB4	-3.63526	0.0296314
51	AGRN	8.77609	1.32297e-14	RTN1	-6.70527	3.78338e-09	TK1	9.41836	1.07395e-16	UNC119B	-7.44496	4.14677e-11	RNF175	4.61453	0.000823304	ESRRA	-4.2741	0.00230146	ITGA7	3.78272	0.0236248	INAFM2	-3.6343	0.0296314
52	AKIRIN2	8.76888	1.37119e-14	ALCAM	-6.68671	4.18207e-09	KLHDC8B	9.40025	1.2126e-16	STRADB	-7.44314	4.17539e-11	RNF185	4.60867	0.000834557	EIF3K	-4.27025	0.0023046	CACNA1E	3.7704	0.0242805	NEK7	-3.62792	0.0298823
53	CD38	8.72381	1.83679e-14	PTAFR	-6.67841	4.33542e-09	JCHAIN	9.38327	1.35755e-16	SLC4A1	-7.43444	4.36237e-11	FGFR1	4.56485	0.00099182	STUB1	-4.25922	0.00239334	CASP5	3.76918	0.0242805	MRPL28	-3.59148	0.033682
54	C2CD3	8.72214	1.83679e-14	SPSB3	-6.65687	4.90873e-09	IFIH1	9.28556	2.80946e-16	RFLNB	-7.42383	4.62227e-11	OAS1	4.54663	0.00103859	KIAA0513	-4.24328	0.00247634	CST7	3.75698	0.0251681	PHC2	-3.57987	0.0344872
55	SAMD9	8.71941	1.84397e-14	MATK	-6.64489	5.23467e-09	EPHB2	9.26155	3.31612e-16	PPM1B	-7.40719	5.07955e-11	C1QA	4.54632	0.00103859	MEX3C	-4.24198	0.00247634	NCOA3	3.74534	0.0256003	MAP2K1	-3.57888	0.0344872
56	DDX60L	8.66739	2.65208e-14	EIF4B	-6.63887	5.40648e-09	CD300A	9.18652	5.57731e-16	TSPAN5	-7.39335	5.48083e-11	SMARCD3	4.53622	0.00107369	SLC30A5	-4.18616	0.00295538	CARD16	3.73868	0.0256668	DAPK1	-3.57878	0.0344872
57	DHX58	8.66206	2.71452e-14	HOPX	-6.6356	5.49204e-09	CD38	9.15547	6.94001e-16	RELL1	-7.38135	5.87137e-11	IGLL5	4.53121	0.00108498	HMGB1	-4.18575	0.00295538	KMT5A	3.73626	0.0256668	BEX4	-3.56149	0.0362004
58	GTPBP2	8.65193	2.87267e-14	EIF3E	-6.59495	6.87813e-09	TPX2	9.15236	6.9982e-16	BRI3BP	-7.3651	6.44099e-11	IFI44L	4.50048	0.00121638	LSM14B	-4.17587	0.00296645	PIM3	3.73226	0.0256668	MATK	-3.55869	0.0363009
59	CHMP5	8.58861	4.41995e-14	KAT8	-6.58221	7.3378e-09	RAB8A	9.13857	7.64888e-16	C12orf10	-7.34714	7.16802e-11	C7orf61	4.50036	0.00121638	LBR	-4.1758	0.00296645	GBP2	3.72901	0.0256668	DAAM2	-3.54757	0.0372535
60	MKI67	8.49148	8.77181e-14	VPS37C	-6.57908	7.44742e-09	HES4	9.1122	9.18872e-16	RXRA	-7.3382	7.56246e-11	LPP	4.46505	0.0013158	YTHDC2	-4.1676	0.00298904	CLEC1A	3.72724	0.0256668	HIGD1A	-3.53981	0.0376814
61	H2BC4	8.4534	1.13606e-13	SCAP	-6.55459	8.49245e-09	KCND1	9.10558	9.51904e-16	CCDC125	-7.31964	8.49255e-11	CENPF	4.4466	0.00138092	TUBA4A	-4.16657	0.00298904	CCDC88A	3.72216	0.025804	PTPRS	-3.53648	0.0376814
62	HELZ2	8.43929	1.23906e-13	CPPED1	-6.51493	1.05604e-08	RTP4	9.07782	1.13939e-15	LGALS3	-7.31806	8.54052e-11	AP3M2	4.44031	0.00138966	NR1D2	-4.15321	0.00309782	SETD5	3.7088	0.0267343	PUF60	-3.52896	0.0379631
63	KIAA1958	8.43706	1.24146e-13	PHOSPHO1	-6.48725	1.22657e-08	SERPING1	9.06154	1.25926e-15	FAM210B	-7.28452	1.03301e-10	IQSEC1	4.43852	0.00138966	ZSCAN25	-4.14963	0.00312379	COBLL1	3.70541	0.02682	SPATA6	-3.52674	0.0379631
64	NTNG2	8.43428	1.24906e-13	MAPK8	-6.47322	1.32328e-08	SP100	9.05947	1.25926e-15	FBXO9	-7.27761	1.07546e-10	ST3GAL6	4.43042	0.00142569	AZIN1	-4.12339	0.00337302	SEL1L3	3.69307	0.0275759	PLVAP	-3.52668	0.0379631
65	TRIM5	8.42965	1.27364e-13	VENTX	-6.4724	1.32479e-08	CDT1	9.0576	1.25926e-15	MXI1	-7.26844	1.13104e-10	KLHDC7B	4.41739	0.00146565	TALDO1	-4.11396	0.0034633	KIF11	3.68999	0.0276394	EDF1	-3.51368	0.0388332
66	MRPS18B	8.41045	1.44137e-13	SLC46A2	-6.47173	1.32515e-08	IFIT5	9.04429	1.36904e-15	STK11IP	-7.26457	1.15461e-10	FANCI	4.41543	0.00146565	YTHDF1	-4.09815	0.00365126	CD274	3.6753	0.0279901	FAM174A	-3.51103	0.0388332
67	IFIT2	8.36146	1.98263e-13	MFNG	-6.46401	1.38214e-08	EIF2AK2	9.02521	1.55837e-15	MAPK1	-7.25914	1.19023e-10	TRAM2	4.40903	0.00147744	B3GALT6	-4.09421	0.00368816	VPS9D1	3.67331	0.0279901	IRF8	-3.49154	0.0408228
68	IFI16	8.36017	1.98263e-13	RFLNB	-6.4535	1.46559e-08	CENPF	9.01562	1.6527e-15	SELENBP1	-7.23611	1.35165e-10	TXNDC5	4.36515	0.00169335	CREBZF	-4.08804	0.00372235	UBE2N	3.6709	0.0279901	SEC23A	-3.48478	0.0412193
69	ARHGEF11	8.34826	2.13045e-13	FCGRT	-6.44806	1.49173e-08	KIFC1	9.00754	1.73331e-15	EIF3H	-7.23106	1.39038e-10	RRAS	4.35838	0.00172849	ARL6IP4	-4.08752	0.00372235	BUB1	3.67072	0.0279901	PPIL4	-3.48362	0.0412193
70	EPHB2	8.32795	2.42995e-13	ELOB	-6.44015	1.55754e-08	TMX2	8.93269	2.94956e-15	PSMF1	-7.2185	1.49466e-10	OR52K1	4.33578	0.00187083	METTL1	-4.08398	0.00375422	NARF	3.66989	0.0279901	DNAJA3	-3.46785	0.0428672
71	NMI	8.26901	3.597e-13	MAPK1	-6.43743	1.57147e-08	SP140	8.87782	4.32115e-15	MPP1	-7.19228	1.75399e-10	SERPING1	4.31063	0.00203457	LFNG	-4.0801	0.00376925	CENPE	3.64545	0.0293944	TRMT61A	-3.46017	0.043659
72	ITPRIP	8.26672	3.61155e-13	RPL4	-6.40446	1.86891e-08	BLZF1	8.8622	4.79211e-15	UXT	-7.18439	1.82961e-10	CERCAM	4.26997	0.0023046	TSN	-4.0656	0.0039303	CES4A	3.63312	0.0296314	WDR74	-3.4588	0.043659
73	REC8	8.25215	3.90823e-13	PPM1F	-6.37307	2.2165e-08	ABCG1	8.8415	5.51717e-15	WDR45	-7.15776	2.13413e-10	RHOBTB2	4.25369	0.00243091	CCNT2	-4.05874	0.00401898	SLC26A8	3.63232	0.0296314	CYP1B1	-3.45471	0.0438386
74	RRM2	8.23889	4.24095e-13	CYBRD1	-6.36208	2.34782e-08	LMO2	8.82603	6.11161e-15	TMCO3	-7.15323	2.17902e-10	GPT2	4.24695	0.00246352	SNX18	-4.05486	0.00405959	GNRH1	3.6247	0.0300028	RABL6	-3.45404	0.0438386
75	CREB3L2	8.23149	4.41636e-13	ASCC2	-6.33744	2.67528e-08	NTNG2	8.78906	7.92848e-15	AHCYL1	-7.14727	2.25439e-10	TLR7	4.24686	0.00246352	AAMP	-4.0447	0.00416099	PRR11	3.5673	0.0357052	OAF	-3.4487	0.0439905
76	TMX2	8.22579	4.54475e-13	CDC123	-6.32543	2.85017e-08	MAD2L1BP	8.78387	8.14336e-15	AZIN1	-7.10788	2.87438e-10	CBFA2T3	4.22318	0.00264605	DTX4	-4.03878	0.00423715	GPR84	3.54804	0.0372535	ERGIC1	-3.44238	0.0446238
77	TIMM10	8.22336	4.57131e-13	WDR45	-6.32433	2.85899e-08	PKMYT1	8.65952	1.95359e-14	SPATA6	-7.09553	3.0965e-10	SLC22A1	4.22274	0.00264605	CCNJL	-4.03253	0.00427413	TPX2	3.54257	0.0376633	TSR3	-3.43536	0.0454815
78	SP140	8.21641	4.74689e-13	TTC25	-6.30333	3.22018e-08	CDC42EP3	8.64476	2.12844e-14	YBX1	-7.09224	3.14932e-10	MAMDC4	4.21472	0.00271674	TSSC4	-4.02396	0.00440147	HCN3	3.53768	0.0376814	WDR61	-3.41653	0.0477766
79	ELF1	8.20011	5.26404e-13	RPN1	-6.29954	3.28109e-08	KIAA0895L	8.58999	3.13237e-14	GMCL1	-7.08844	3.21346e-10	PRDX4	4.20713	0.00278413	LATS1	-4.02197	0.00441286	USB1	3.52991	0.0379631	SMAD7	-3.40865	0.0488444
80	GLRX	8.18973	5.53978e-13	KCNC3	-6.2923	3.40605e-08	IRF7	8.57193	3.53207e-14	FOXO1	-7.04788	4.08987e-10	SLC9A9	4.19408	0.00291146	EEF1D	-4.01154	0.00455364	PHF21A	3.51806	0.0388332	LAMTOR4	-3.40699	0.0488464
81	TDRD7	8.18485	5.67184e-13	PAPSS2	-6.29197	3.40605e-08	C2CD3	8.549	4.12485e-14	UBXN6	-7.00375	5.27881e-10	LIMK1	4.193	0.00291146	TSR3	-4.00166	0.00471406	C7orf61	3.51429	0.0388332
82	CNP	8.17841	5.87106e-13	DNAJB5	-6.28947	3.44455e-08	NUSAP1	8.4663	7.17863e-14	CCDC124	-6.97927	6.04159e-10	HDAC5	4.18424	0.00295538	ZNF304	-3.99516	0.00481354	ZC3H12D	3.51123	0.0388332
83	BLZF1	8.1723	6.06383e-13	PPTC7	-6.28042	3.6183e-08	TDRD7	8.45273	7.8339e-14	HAGH	-6.96761	6.4758e-10	PROK2	4.17861	0.00296645	IRS2	-3.99132	0.0048627	GABBR1	3.49573	0.0407763
84	KCND1	8.15493	6.77703e-13	TSPO	-6.27738	3.67073e-08	POU2AF1	8.43904	8.4753e-14	BRD1	-6.96435	6.58498e-10	TAS1R3	4.17762	0.00296645	NDUFV1	-3.9754	0.00513024	AQP3	3.49235	0.0408228
85	TYMS	8.11863	8.51848e-13	KCNK6	-6.27605	3.68708e-08	HELZ2	8.41459	9.99513e-14	XRN2	-6.96012	6.73694e-10	C1QB	4.17492	0.00296645	CCDC186	-3.97395	0.00513325	C1QB	3.48991	0.0408228
86	MX2	8.1175	8.51848e-13	BRWD3	-6.2628	3.93018e-08	SCO2	8.39547	1.12419e-13	TCP11L2	-6.94314	7.41015e-10	TLR5	4.17216	0.00298036	RBM3	-3.96224	0.00523874	PARM1	3.47207	0.0426972
87	RUFY4	8.11639	8.51848e-13	RAB40C	-6.2459	4.26497e-08	IFIT2	8.37048	1.33065e-13	RPGR	-6.93886	7.58307e-10	ADAP2	4.167	0.00298904	ATP5F1D	-3.96164	0.00523874	TIFA	3.46741	0.0428672
88	NT5C3A	8.10794	8.94661e-13	CD1C	-6.23041	4.62018e-08	BATF2	8.36706	1.35097e-13	BTF3	-6.91039	8.91012e-10	ALPK1	4.15755	0.00308305	SLC25A6	-3.96115	0.00523874	CDT1	3.45245	0.0438386
89	PARP12	8.10523	9.02846e-13	ATP6AP2	-6.20757	5.18819e-08	IFITM1	8.3352	1.65424e-13	SLC25A37	-6.91013	8.91012e-10	GLI1	4.15573	0.00308586	SIVA1	-3.95794	0.00527962	GLRX	3.44806	0.0439905
90	SERPING1	8.07685	1.08934e-12	ARHGEF40	-6.1986	5.44581e-08	TXNDC5	8.33371	1.65424e-13	TPGS2	-6.87888	1.0669e-09	TNFRSF17	4.14653	0.00313787	HSD17B10	-3.9563	0.00528763	FBXW7	3.43259	0.0456594
91	PARP9	8.06402	1.17955e-12	SLC35E1	-6.19515	5.53786e-08	LRFN1	8.33347	1.65424e-13	TBC1D17	-6.86589	1.14438e-09	ATP6V0A1	4.14541	0.00313787	RANBP6	-3.95245	0.00534295	GOLGA1	3.43082	0.0456744
92	CYSLTR1	8.03604	1.40526e-12	EEF1B2	-6.189	5.71924e-08	TRIM22	8.28436	2.30132e-13	PPM1F	-6.85743	1.20178e-09	FCGR1B	4.13963	0.0031936	CNOT6L	-3.95071	0.00535351	PCYT1A	3.40119	0.0495724
93	MT2A	8.03143	1.43739e-12	HVCN1	-6.13636	7.5e-08	TMEM140	8.26415	2.63137e-13	PTMS	-6.85243	1.23528e-09	EZH2	4.13596	0.00322199	BORCS6	-3.94322	0.00548459
94	IFITM1	8.02432	1.49611e-12	FGFR1OP	-6.12441	7.95623e-08	MOV10	8.2566	2.75161e-13	WDR13	-6.84914	1.25202e-09	AIM2	4.11678	0.00344474	RP2	-3.94218	0.00548459
95	BUD31	8.0153	1.57792e-12	RFX2	-6.11135	8.51916e-08	DDAH2	8.23816	3.08072e-13	PGK1	-6.84608	1.26724e-09	HCAR3	4.10574	0.00356069	GSTP1	-3.93228	0.00559499
96	TMEM140	8.00242	1.70916e-12	PTRHD1	-6.102	8.95777e-08	IQSEC1	8.23292	3.16978e-13	HBB	-6.84127	1.30105e-09	LRRC37B	4.09188	0.00370101	TBL3	-3.9255	0.00569298
97	H2BC5	7.98096	1.9642e-12	SLC12A9	-6.09156	9.47636e-08	NEXN	8.23029	3.20236e-13	TAF1	-6.83311	1.35919e-09	COA6	4.08161	0.00376833	RHOU	-3.92223	0.00573991
98	IFI35	7.9776	1.99252e-12	ENTPD2	-6.08324	9.81953e-08	MCM4	8.21724	3.48136e-13	CDC123	-6.82719	1.40503e-09	AMN1	4.06885	0.00392428	ZNF146	-3.91703	0.00583224
99	GCC1	7.94332	2.45731e-12	JADE1	-6.06767	1.03088e-07	MRPS18B	8.19332	4.05954e-13	SLC25A39	-6.8231	1.43135e-09	ZCCHC2	4.06683	0.0039303	ZNF518A	-3.90589	0.00606725
100	CCDC97	7.94012	2.4904e-12	CCNJL	-6.06084	1.06852e-07	IGLL5	8.19304	4.05954e-13	SPSB3	-6.79877	1.64635e-09	CENPE	4.0502	0.00411391	F2R	-3.90105	0.00612828

## Sheet: Legend
Dataset EV2.
Top 100 DEG detected over time relative to pre-infection Control. Data were corrected for cell type proportions; false discovery rate (FDR) < 0.05.
