# Supplementary material for: A methylation clock model of mild SARS‐CoV‐2 infection provides insight into immune dysregulation
Source: Mol Syst Biol. 2023 Mar 15;19(5):e11361. doi: 10.15252/msb.202211361 (PMC10167476; doi:10.15252/msb.202211361)
Supplement: Supplementary file 5 — Dataset EV3 [file MSB-19-e11361-s004.xlsx]

## Sheet: Dataset EV3
	First-Control								Mid-Control								EarlyPost-Control								LatePost-Control
	Hypo				Hyper				Hypo				Hyper				Hypo				Hyper				Hypo				Hyper
Rank	CpG	Gene	t	adj.P.val	CpG	Gene	t	adj.P.val	CpG	Gene	t	adj.P.val	CpG	Gene	t	adj.P.val	CpG	Gene	t	adj.P.val	CpG	Gene	t	adj.P.val	CpG	Gene	t	adj.P.val	CpG	Gene	t	adj.P.val
1	cg02650017	PHOSPHO1	-8.33392	5.53213e-11	cg11900509	ANXA11	5.25376	0.00430567	cg22930808	PARP9	-12.0497	1.3776e-27	cg12877361	OAS1	11.7954	1.45831e-26	cg26312951	MX1	-13.5213	8.27879e-36	cg26505274	OASL	9.74262	6.37813e-18	cg03607951	IFI44L	-9.54287	9.82739e-16	cg04213565		7.04083	3.37931e-07
2	cg07878065		-7.7884	2.40013e-09	cg12099754	TRPM3	4.80622	0.0302219	cg21549285	MX1	-11.4404	6.19055e-25	cg06146977	EPSTI1	10.4301	1.82561e-20	cg13452062	IFI44L	-13.2836	1.01894e-34	cg04648490	EXOSC7	8.6207	1.54979e-13	cg05696877	IFI44L	-7.77456	2.67775e-09	cg01695994		6.74683	1.78146e-06
3	cg10161996		-7.47955	1.75844e-08	cg16550184	CLEC4A	4.68817	0.0487482	cg17114584	IRF7	-11.3412	1.45006e-24	cg19020860	TMPRSS2	9.27944	9.27041e-16	cg06981309	PLSCR1	-12.1339	1.64614e-28	cg07897699	ITPR1	8.61836	1.54979e-13	cg13452062	IFI44L	-7.27731	8.02984e-08	cg26505274	OASL	6.40016	1.56844e-05
4	cg02138684		-7.18365	1.16222e-07					cg10549986	RSAD2	-11.2235	4.42561e-24	cg03100203	NRIR	9.17894	1.92471e-15	cg12439472	EPSTI1	-11.6326	4.97384e-26	cg13849515	MIR3614	8.52983	3.14153e-13	cg03546163	FKBP5	-6.77897	1.71228e-06	cg07675998		6.25704	3.4693e-05
5	cg13504881		-7.15752	1.16222e-07					cg23299102		-10.4986	1.03369e-20	cg06217905	OAS2	7.91474	6.49151e-11	cg01028142	CMPK2	-11.5864	6.8307e-26	cg27333269	EFHD2	8.05304	1.36017e-11	cg06981309	PLSCR1	-6.2106	3.73374e-05	cg15730234		6.21492	3.73374e-05
6	cg24002003		-7.06665	1.68573e-07					cg03753191	EPSTI1	-10.1748	2.27222e-19	cg04315689	DGUOK-AS1	7.85791	9.43264e-11	cg22930808	PARP9	-11.365	7.36569e-25	cg04392554	TTC38	7.99019	2.21633e-11	cg14201707		-5.95513	0.000132106	cg17944885		6.12589	5.79901e-05
7	cg13575798	SND1	-7.05974	1.68573e-07					cg10161996		-9.89817	3.33232e-18	cg04708790	OAS1	7.85491	9.43264e-11	cg21549285	MX1	-11.2554	2.20177e-24	cg01616956	NMUR1	7.95402	2.90274e-11	cg27345524	SMAD3	-5.72518	0.000334817	cg24620635	GNLY	6.08484	6.87368e-05
8	cg26416615	ARID5B	-6.74846	1.32122e-06					cg07878065		-9.66931	2.8797e-17	cg24908179	DDX60	7.79975	1.37123e-10	cg00959259	PARP9	-11.1975	3.7103e-24	cg24137511	MAST3	7.87578	5.32277e-11	cg26312951	MX1	-5.7128	0.000341779	cg27333269	EFHD2	5.95413	0.000132106
9	cg21587506	IFIT3	-6.55415	4.39829e-06					cg22862003	MX1	-9.49224	1.38086e-16	cg02183564	CCDC146	7.79279	1.40499e-10	cg08122652	PARP9	-11.1826	3.89962e-24	cg06706159	MAST3	7.83854	6.86014e-11	cg24678928	DDX60	-5.58595	0.000608921	cg00504500	FAM49B	5.91479	0.000156706
10	cg17114584	IRF7	-6.35475	1.47675e-05					cg11251971	CYSTM1	-9.48856	1.38086e-16	cg09063556	CMTM4	7.77021	1.63012e-10	cg13155430	MX1	-11.1582	4.61895e-24	cg04213565		7.82443	7.51497e-11	cg14084689	SORCS2	-5.56377	0.000666976	cg13917614	CNP	5.90031	0.0001604
11	cg08539067	GPX1	-6.33152	1.56106e-05					cg24002003		-9.26927	9.46973e-16	cg03247739	CREBBP	7.56422	7.15698e-10	cg03607951	IFI44L	-11.1331	5.56966e-24	cg14410991		7.78807	9.82207e-11	cg22298224	SART1	-5.29112	0.00186274	cg21659576		5.85708	0.000194986
12	cg03699074	FAM38A	-6.25224	2.385e-05					cg13155430	MX1	-9.25944	9.69125e-16	cg20389772	RSAD2	7.56276	7.15698e-10	cg05523603		-11.06	1.15541e-23	cg21659576		7.68798	2.03336e-10	cg12984893	INPP5A	-5.22356	0.00229915	cg05251703	GATAD2A	5.84845	0.000194986
13	cg00607627	LAT	-6.15547	4.07299e-05					cg06981309	PLSCR1	-8.86352	3.22587e-14	cg10728454	GPR176	7.50533	1.08358e-09	cg22862003	MX1	-10.8472	1.11902e-22	cg16404170	FAM53B	7.62338	3.29805e-10	cg21254939	SORCS2	-5.20719	0.00240536	cg04392554	TTC38	5.79499	0.000254373
14	cg26562462	TBC1D14	-5.87249	0.000216906					cg16785077	MX1	-8.76797	7.14888e-14	cg13409100	EPSTI1	7.42146	2e-09	cg13304609	IFI44L	-10.7353	3.51119e-22	cg22176018		7.5747	4.69901e-10	cg25563198	FKBP5	-5.19132	0.0025034	cg07023764	CCDC26	5.75211	0.000311729
15	cg25739715	OSM	-5.75978	0.000397171					cg26312951	MX1	-8.62733	2.33804e-13	cg01434938	CDKL1	7.31284	4.11135e-09	cg10549986	RSAD2	-10.6471	8.27073e-22	cg07023764	CCDC26	7.57276	4.69901e-10	cg18734877	PTK2B	-5.13751	0.00317636	cg12550496		5.72386	0.000334817
16	cg25114611	FKBP5	-5.746	0.000403991					cg12461141	TRIM22	-8.46538	8.86821e-13	cg20754708		7.2974	4.51143e-09	cg07815522	PARP9	-10.6434	8.27073e-22	cg00634542	SLC11A1	7.46011	1.07041e-09	cg11989845	PCNT	-5.11314	0.00343461	cg19893929		5.6892	0.000366334
17	cg03753191	EPSTI1	-5.60439	0.000869575					cg02650017	PHOSPHO1	-8.4618	8.86821e-13	cg15627721		7.09304	1.89399e-08	cg07362849	BISPR	-10.5052	3.40334e-21	cg00444883		7.45318	1.09246e-09	cg12439472	EPSTI1	-5.01121	0.00478253	cg23598089	ATP2B4	5.68676	0.000366334
18	cg10636246	AIM2	-5.56228	0.00104638					cg07362849	BISPR	-8.19396	8.12716e-12	cg15425763		7.05636	2.37062e-08	cg12987761	USP18	-10.3118	2.45023e-20	cg22069247	NMUR1	7.4243	1.33669e-09	cg23394259	DGKA	-4.99489	0.00488863	cg01616956	NMUR1	5.58805	0.000608921
19	cg13421019	PPFIBP2	-5.50434	0.00137957					cg17607231	SP140	-8.12276	1.40145e-11	cg25727520	QPCT	7.03451	2.72018e-08	cg24678928	DDX60	-10.0905	2.26465e-19	cg13707793	CXXC5	7.38134	1.81721e-09	cg17725019	PIK3IP1	-4.98599	0.00496169	cg18123613	WNK2	5.5482	0.000704008
20	cg05316065	GSDMC	-5.46028	0.00167466					cg01028142	CMPK2	-8.02307	3.03974e-11	cg10574570		7.02065	2.94746e-08	cg12013713	PARP12	-9.95903	8.14526e-19	cg18218829	TRAF3IP1	7.35859	2.12053e-09	cg12999836	GRB10	-4.95969	0.00543744	cg24137511	MAST3	5.52502	0.000757912
21	cg23017826	ZDHHC20	-5.45232	0.00167466					cg25563198	FKBP5	-7.99603	3.63585e-11	cg13937483	EPSTI1	6.99305	3.52337e-08	cg03879629		-9.90004	1.40163e-18	cg10446995		7.35125	2.20479e-09	cg09747445	TLE3	-4.93359	0.00607531	cg24825894	PIK3AP1	5.52358	0.000757912
22	cg00490406	AIM2	-5.41154	0.00200909					cg00607627	LAT	-7.9755	4.12896e-11	cg03318414		6.9465	4.81588e-08	cg08926253	IRF7	-9.39512	1.75766e-16	cg13917614	CNP	7.30722	3e-09	cg25103161	MGAT4B	-4.91559	0.00645483	cg19796584		5.51568	0.000767987
23	cg04864378		-5.36417	0.00250108					cg03699074	FAM38A	-7.89599	7.27597e-11	cg12633399		6.90043	6.21575e-08	cg03753191	EPSTI1	-9.30039	4.12422e-16	cg14284762	PIK3R1	7.3055	3e-09	cg21770157	CYB5D1	-4.91152	0.00652324	cg21515766	STK10	5.44012	0.00114132
24	cg04725636	DNAJC5B	-5.24991	0.00430567					cg12439472	EPSTI1	-7.81856	1.21917e-10	cg07091793		6.82581	1.03077e-07	cg16400320		-9.03215	4.76292e-15	cg23369683		7.29492	3.15493e-09	cg19477793		-4.89768	0.00685979	cg13893448	PAM	5.43282	0.00115404
25	cg16315329	CISH	-5.24166	0.00432956					cg24819835	CD38	-7.73989	2.01104e-10	cg01695994		6.78558	1.34076e-07	cg16644494	ODF3B	-8.88723	1.70448e-14	cg24620635	GNLY	7.28306	3.3611e-09	cg10671195	TAPT1	-4.8709	0.00762923	cg12332239	AMZ2	5.39316	0.00136105
26	cg02276017	PSMA1	-5.18821	0.00556274					cg13421019	PPFIBP2	-7.69378	2.80677e-10	cg18678177	ARMC9	6.74094	1.79536e-07	cg05696877	IFI44L	-8.71535	7.5939e-14	cg14495063	PFKFB4	7.28243	3.3611e-09	cg10771443	RSAD2	-4.83928	0.00830431	cg27495654	SPIDR	5.3902	0.00136105
27	cg25563198	FKBP5	-5.08562	0.00925681					cg02138684		-7.67887	3.06835e-10	cg18343506	PACSIN2	6.70202	2.17e-07	cg11829870	KLHDC7B	-8.69483	8.77548e-14	cg24644262	LOC100507391	7.25053	4.19511e-09	cg02708898	ATP6V1H	-4.82642	0.00847658	cg07897699	ITPR1	5.38813	0.00136105
28	cg20692268		-4.9962	0.0141554					cg08926253	IRF7	-7.47892	1.29281e-09	cg15999041		6.66693	2.71724e-07	cg19371652	OAS2	-8.65206	1.23374e-13	cg23352030	PRIC285	7.21786	5.26155e-09	cg12331471	SP100	-4.81485	0.00875639	cg17705647	FOXN3	5.38332	0.00136117
29	cg06135068		-4.99111	0.0141554					cg03879629		-7.38241	2.55722e-09	cg19938920	OSBPL1A	6.62108	3.60332e-07	cg16785077	MX1	-8.59851	1.78512e-13	cg24603130	ZCCHC2	7.15076	8.36234e-09	cg13344434	FKBP5	-4.79324	0.00959353	cg03299208	FAH	5.37348	0.00140079
30	cg05304729	MNDA	-4.95509	0.016497					cg25114611	FKBP5	-7.37698	2.60308e-09	cg04648490	EXOSC7	6.60087	4.0722e-07	cg12331471	SP100	-8.49681	4.05428e-13	cg22202022		7.10471	1.13718e-08	cg01297684		-4.78813	0.00968143	cg08087047	CD300A	5.34985	0.0015567
31	cg11170544	TTC22	-4.8985	0.0213469					cg07815522	PARP9	-7.22243	7.68563e-09	cg14237301	APOB48R	6.59877	4.07312e-07	cg11251971	CYSTM1	-8.4163	7.85302e-13	cg08781187		7.06556	1.46953e-08	cg15975802	PTPN6	-4.76777	0.0101356	cg03048488		5.33396	0.00165785
32	cg12159504	STAT1	-4.87878	0.0225897					cg08084228		-7.14611	1.31554e-08	cg26955963	LINC00299	6.58832	4.31e-07	cg05552874	IFIT1	-8.38142	1.00541e-12	cg21515766	STK10	7.05437	1.57237e-08	cg09858955	VRK2	-4.72502	0.0117712	cg06706159	MAST3	5.32594	0.00169149
33	cg21806732	SEPT5	-4.87542	0.0225897					cg16486109	IRF7	-7.08243	2e-08	cg14528056	GBAP1	6.57143	4.76356e-07	cg08084228		-8.38075	1.00541e-12	cg13617280	SLC15A4	7.04606	1.64801e-08	cg12992827		-4.72017	0.011906	cg11335172	IL18RAP	5.31587	0.0017333
34	cg06703222	NFAT5	-4.84513	0.0255723					cg10778971	IFI27	-6.94204	4.88187e-08	cg08775153	RUSC2	6.54518	5.45891e-07	cg12906975		-8.33306	1.46645e-12	cg23598089	ATP2B4	7.04286	1.66528e-08	cg05085499	BTBD19	-4.71491	0.0120459	cg20540694	CACNA2D2	5.31303	0.0017333
35	cg00902153	LPP	-4.7731	0.0346826					cg08539067	GPX1	-6.91585	5.77158e-08	cg23633330	CD55	6.52428	6.04148e-07	cg06188083	IFIT3	-8.31491	1.66547e-12	cg08471335	TTC38	7.03915	1.68608e-08	cg01140711		-4.71149	0.012164	cg05653887	CELSR1	5.29316	0.00186274
36	cg04260633	TTYH3	-4.75831	0.0363402					cg21587506	IFIT3	-6.90386	6.17215e-08	cg18518074	EHD1	6.51485	6.27658e-07	cg04268125	ADAR	-8.27411	2.28856e-12	cg13693517	TASP1	7.03769	1.68608e-08	cg23643435	GALM	-4.70775	0.0122185	cg04648490	EXOSC7	5.2858	0.00186274
37	cg16462073	SPNS1	-4.71996	0.0427854					cg04168577	PPFIBP2	-6.72656	1.95e-07	cg06070445	BCL6	6.50368	6.68e-07	cg01553433	BST2	-8.05559	1.36017e-11	cg08433366	RFFL	7.03194	1.7e-08	cg00151661	NOTCH1	-4.69448	0.0126894	cg22917487	CX3CR1	5.28399	0.00186274
38									cg25998594	IRF9	-6.7211	1.99342e-07	cg12685166	WIPF1	6.43797	9.69e-07	cg02314339		-7.86282	5.77566e-11	cg26508444	FAM53B	7.0315	1.7e-08	cg00959259	PARP9	-4.6854	0.0130029	cg02183564	CCDC146	5.27813	0.00188398
39									cg12331471	SP100	-6.71707	2.01783e-07	cg04523589	CAMP	6.4315	9.81391e-07	cg12461141	TRIM22	-7.75294	1.2703e-10	cg04873169	GRAMD4	6.95744	2.78529e-08	cg12054453	TMEM49	-4.67436	0.0131792	cg06068163	EIF3B	5.24855	0.00214574
40									cg24103563	TRIM34	-6.70598	2.14412e-07	cg22488164	PLBD1	6.41406	1.06629e-06	cg08888522	IFIH1	-7.70619	1.79801e-10	cg01434938	CDKL1	6.95116	2.87938e-08	cg14011327		-4.67409	0.0131792	cg04602990	PFKFB4	5.24687	0.00214574
41									cg09747445	TLE3	-6.63933	3.23e-07	cg18712971		6.39813	1.17121e-06	cg02247863		-7.54275	5.81268e-10	cg05251703	GATAD2A	6.93625	3.16472e-08	cg05859076	RAB43	-4.6665	0.0133775	cg23369683		5.23651	0.00219774
42									cg02176569	SP140	-6.54958	5.44172e-07	cg22107082		6.3936	1.19387e-06	cg25998594	IRF9	-7.45812	1.07041e-09	cg02003183	CDC42BPB	6.92831	3.31057e-08	cg06188083	IFIT3	-4.66081	0.0136682	cg07729082	ZC3H18	5.23535	0.00219774
43									cg02233071	RUNX1	-6.54693	5.45891e-07	cg21718586	RSAD2	6.39091	1.20253e-06	cg10552523	IFITM1	-7.29573	3.15493e-09	cg11643361		6.90639	3.78129e-08	cg05552874	IFIT1	-4.65723	0.0138234	cg14495063	PFKFB4	5.21221	0.00239995
44									cg10636246	AIM2	-6.54069	5.55319e-07	cg27617715	FTCDNL1	6.37066	1.3551e-06	cg01190666	PRIC285	-7.21166	5.43026e-09	cg04602990	PFKFB4	6.85585	5.06499e-08	cg18881723	SLAMF1	-4.61663	0.0155954	cg04315689	DGUOK-AS1	5.20394	0.00240536
45									cg07957619	GTPBP2	-6.53262	5.78696e-07	cg01156920		6.36949	1.3551e-06	cg14943355	PARP11	-7.10563	1.13718e-08	cg06826636		6.85096	5.18893e-08	cg04729913	FLJ45983	-4.61651	0.0155954	cg25885684		5.20193	0.00240536
46									cg26416615	ARID5B	-6.52075	6.10922e-07	cg22753522		6.35761	1.43615e-06	cg00458211	IFI44L	-7.09534	1.2e-08	cg18011382		6.83977	5.5e-08	cg08724920	BCL11B	-4.55355	0.0184125	cg26277237	KANK1	5.16734	0.0027994
47									cg13452062	IFI44L	-6.48571	7.4372e-07	cg07124045	KCNIP2	6.3575	1.43615e-06	cg10778971	IFI27	-7.03224	1.7e-08	cg02183564	CCDC146	6.83281	5.71844e-08	cg16651877	BTBD19	-4.54361	0.0187746	cg19795996	ZEB2	5.16421	0.00279995
48									cg04880620	OAS2	-6.46594	8.37785e-07	cg24388175	PCCA	6.29614	2.11619e-06	cg12424383		-7.02526	1.7574e-08	cg03180724		6.82768	5.83531e-08	cg13421019	PPFIBP2	-4.54303	0.0187746	cg17211761		5.1309	0.00323018
49									cg02314339		-6.46403	8.38563e-07	cg12247536	OAS2	6.28272	2.28482e-06	cg09747445	TLE3	-7.01097	1.92425e-08	cg26277237	KANK1	6.81893	6.06372e-08	cg05496248	RGS10	-4.49001	0.0215063	cg23352030	PRIC285	5.12837	0.00323018
50									cg08122652	PARP9	-6.43957	9.69e-07	cg19835618	TPPP3	6.2786	2.32361e-06	cg02233071	RUNX1	-6.921	3.44824e-08	cg06296597	LARP4B	6.77337	8.09089e-08	cg24599759		-4.48957	0.0215063	cg16404170	FAM53B	5.111	0.00343461
51									cg16462073	SPNS1	-6.43692	9.69e-07	cg14956920	VOPP1	6.26706	2.45526e-06	cg04880620	OAS2	-6.90078	3.89181e-08	cg06588802		6.74897	9.4e-08	cg00532633	CFDP1	-4.44502	0.0241893	cg14314770		5.10711	0.00345365
52									cg06703222	NFAT5	-6.43238	9.81391e-07	cg12340267	ARHGAP26	6.2486	2.71257e-06	cg01079652	IFI44	-6.89261	4.07864e-08	cg15690475	MAPT	6.71992	1.13819e-07	cg17333883	LINC01227	-4.42965	0.0248972	cg11133963	ABI3	5.10295	0.00347862
53									cg18734877	PTK2B	-6.42847	9.81391e-07	cg27216853	CYS1	6.24546	2.74222e-06	cg26204448	MAD1L1	-6.88632	4.21856e-08	cg25965344	TSPAN2	6.71118	1.19787e-07	cg02100984		-4.42959	0.0248972	cg12535090	NAV2	5.09315	0.00357182
54									cg19371652	OAS2	-6.42831	9.81391e-07	cg00444883		6.22955	3.00814e-06	cg14595557	CMPK2	-6.8715	4.63294e-08	cg00910503	HEXDC	6.70966	1.2e-07	cg05449373	AMICA1	-4.42959	0.0248972	cg04002181	ARSA	5.09245	0.00357182
55									cg16536330	LEPROTL1	-6.2682	2.45526e-06	cg00634542	SLC11A1	6.19079	3.80074e-06	cg25563198	FKBP5	-6.86155	4.91683e-08	cg14259466	ADAM8	6.69562	1.31e-07	cg13163919	TLE3	-4.41768	0.0256702	cg24297901	VPS53	5.07759	0.00377625
56									cg09803092		-6.26334	2.491e-06	cg06807905	KCNC4	6.18996	3.80074e-06	cg04670072		-6.84442	5.37764e-08	cg11296110	NADK	6.69268	1.3248e-07	cg16531578	TRERF1	-4.41761	0.0256702	cg07208891	KLHDC4	5.07654	0.00377625
57									cg26572165	CD244	-6.14682	4.82044e-06	cg17984982	EPSTI1	6.18252	3.94918e-06	cg17986793	MX1	-6.82715	5.83531e-08	cg07151386	GMDS	6.68747	1.36116e-07	cg11727482	PELI1	-4.41683	0.0256702	cg13707793	CXXC5	5.07374	0.0037797
58									cg10447678	SP110	-6.07227	7.31222e-06	cg25594515	IRF2	6.17886	4.00624e-06	cg03546163	FKBP5	-6.82216	5.98468e-08	cg19149463	VGLL4	6.68144	1.3977e-07	cg13271663	TLE3	-4.40971	0.0261046	cg17972058	SLAMF8	5.06186	0.00396879
59									cg04670072		-5.97735	1.20623e-05	cg26508444	FAM53B	6.15919	4.49758e-06	cg09858955	VRK2	-6.80322	6.7e-08	cg04987734	CDC42BPB	6.68113	1.3977e-07	cg14864167	PDE7A	-4.40263	0.0267314	cg08781187		5.05707	0.00401549
60									cg15052029	MAZ	-5.95064	1.36909e-05	cg04173586	DOT1L	6.13781	5.05824e-06	cg14870271	LGALS3BP	-6.78536	7.51479e-08	cg18476689		6.64775	1.74e-07	cg06398873		-4.4006	0.0267718	cg13617280	SLC15A4	5.04325	0.00424682
61									cg08761339	IFI27	-5.9253	1.5219e-05	cg26398213	FGD4	6.11264	5.87446e-06	cg22485558	MX1	-6.75492	9.10754e-08	cg15779457		6.63599	1.85829e-07	cg06520846	PPCS	-4.39691	0.0268722	cg07039378		5.04134	0.00424682
62									cg26653677		-5.92517	1.5219e-05	cg06613222	PRKCE	6.0854	6.90717e-06	cg11791770	PHRF1	-6.63563	1.85829e-07	cg00504500	FAM49B	6.62754	1.94708e-07	cg07603058	BTBD19	-4.38575	0.0279046	cg01000422	PHKB	5.03841	0.0042569
63									cg06130714	GAS7	-5.89752	1.75186e-05	cg03061177	EPSTI1	6.07802	7.17237e-06	cg18543074		-6.60583	2.1843e-07	cg12011479	CLDND2	6.62604	1.95131e-07	cg14775730	SPEF2	-4.38079	0.0284504	cg01112784	RHOBTB1	5.02103	0.0046019
64									cg18101225	FGFBP2	-5.88504	1.82893e-05	cg12681784	BAHCC1	6.07313	7.31222e-06	cg07596065		-6.57492	2.6488e-07	cg19796584		6.6178	2.04671e-07	cg21796654	PLA2G6	-4.37747	0.0285132	cg07675950	AKNA	5.00451	0.00487899
65									cg24032265	MIR1204	-5.77699	3.18301e-05	cg00588694		6.06843	7.40151e-06	cg10959651	RSAD2	-6.53422	3.30144e-07	cg26648465	KIAA0182	6.60572	2.1843e-07	cg26562462	TBC1D14	-4.37622	0.0285682	cg22146755		5.00044	0.00487899
66									cg02889679		-5.764	3.39791e-05	cg03172765	PSMD1	6.06659	7.40151e-06	cg24103563	TRIM34	-6.50267	4.04469e-07	cg24408769	JARID2	6.60469	2.1843e-07	cg02512559	CFDP1	-4.36839	0.0291248	cg26955383	CALHM1	5.00027	0.00487899
67									cg05309505	IRF7	-5.74209	3.81815e-05	cg27332633		6.06642	7.40151e-06	cg00570504		-6.43618	5.66433e-07	cg12756150		6.55977	2.90463e-07	cg13575601	ARHGAP25	-4.34665	0.0304615	cg08854185	DBNDD1	4.99394	0.00488863
68									cg22432956		-5.72596	4.11024e-05	cg19796584		6.05444	7.91054e-06	cg22016995	IRF7	-6.40075	7.05611e-07	cg10165241	DPP9	6.55891	2.90463e-07	cg23781022	ELK3	-4.34062	0.0309239	cg22282161	DNAH11	4.99304	0.00488863
69									cg16315329	CISH	-5.68636	5.04393e-05	cg09553840	ASAP1	6.04024	8.54426e-06	cg22282590	BST2	-6.33004	1.07018e-06	cg26122975		6.55515	2.9563e-07	cg22862003	MX1	-4.31175	0.0335545	cg14284762	PIK3R1	4.98574	0.00496169
70									cg16015295	RPTOR	-5.68265	5.12646e-05	cg24273484	ROCK1	6.03948	8.54426e-06	cg00381193	KCNIP1	-6.3197	1.117e-06	cg18247172		6.54686	3.10189e-07	cg24772388	GYPC	-4.30901	0.0337029	cg14410991		4.97998	0.0050542
71									cg06188083	IFIT3	-5.67577	5.30785e-05	cg17867252	KCNQ5-IT1	6.03219	8.86984e-06	cg12999836	GRB10	-6.31966	1.117e-06	cg27363280		6.54197	3.16396e-07	cg23930334	SLC22A20	-4.29867	0.0340102	cg27509293		4.97167	0.00521706
72									cg03887528	SP140	-5.65919	5.78382e-05	cg10446995		6.01795	9.6113e-06	cg12557158		-6.25336	1.58744e-06	cg22917487	CX3CR1	6.54168	3.16396e-07	cg14235698	SRP14-AS1	-4.29766	0.0340102	cg24603130	ZCCHC2	4.95938	0.00543744
73									cg23540139	IRF7	-5.62824	6.81364e-05	cg25004725	ANXA6	6.00329	1.0441e-05	cg08585593	TYMP	-6.14711	2.777e-06	cg05117620	CMKLR1	6.50149	4.04716e-07	cg04356230	HIVEP2	-4.28893	0.0352773	cg13849515	MIR3614	4.95532	0.0054924
74									cg10959651	RSAD2	-5.60643	7.45412e-05	cg15295322		5.99492	1.09099e-05	cg01586797	CNR2	-6.11586	3.21953e-06	cg12332239	AMZ2	6.49358	4.23497e-07	cg13719443	LOC285847	-4.28649	0.0353324	cg11407606	FAM92B	4.92451	0.00625312
75									cg12987761	USP18	-5.56691	9.26326e-05	cg20060108	IL1RL1	5.96628	1.28126e-05	cg25114611	FKBP5	-6.11049	3.29848e-06	cg03136023	IQCE	6.48889	4.33812e-07	cg02111474	PPFIA1	-4.28491	0.0353324	cg24408769	JARID2	4.92383	0.00625312
76									cg27634187	DALRD3	-5.54598	0.000102823	cg09426038	STXBP5-AS1	5.96297	1.2913e-05	cg14201707		-6.07492	3.97057e-06	cg17022038	MAST3	6.48689	4.35297e-07	cg04253214		-4.27486	0.036382	cg06727233		4.90857	0.00655514
77									cg25739715	OSM	-5.54184	0.000104294	cg17445342	TKTL2	5.96259	1.2913e-05	cg05085499	BTBD19	-6.07266	4.00875e-06	cg24598860	MECOM	6.48558	4.35297e-07	cg19996254	ABLIM1	-4.26973	0.0369168	cg15472170	PLOD1	4.89501	0.00688443
78									cg05007923	FNDC3A	-5.51806	0.000117346	cg19730422	CYFIP2	5.95804	1.31803e-05	cg17202840		-6.06891	4.085e-06	cg13775629	PRF1	6.4852	4.35297e-07	cg10549986	RSAD2	-4.26826	0.0370209	cg02474460	JAZF1-AS1	4.88401	0.00720884
79									cg24772388	GYPC	-5.51266	0.000119168	cg05914150	PIK3R1	5.94575	1.40048e-05	cg01680062	RUNX1	-6.05124	4.49875e-06	cg14721093	EFHD2	6.48159	4.42761e-07	cg08552486		-4.26082	0.0375186	cg03640796	ITGB5	4.8671	0.00767408
80									cg07046885	PPP2R5B	-5.50834	0.000121436	cg20938047	STXBP6	5.93953	1.43739e-05	cg10274453		-5.98714	6.04693e-06	cg17408993	GNS	6.4784	4.49123e-07	cg01818341	SMAD3	-4.25358	0.0379848	cg19693031	TXNIP	4.86594	0.00767408
81									cg18507060	OAS3	-5.50479	0.000123321	cg23779886		5.93914	1.43739e-05	cg18881723	SLAMF1	-5.95914	6.89871e-06	cg14058851	JARID2	6.4735	4.60792e-07	cg24958791		-4.22939	0.0409199	cg12011479	CLDND2	4.86347	0.00769735
82									cg12999836	GRB10	-5.49084	0.000132224	cg13645296	DAPK2	5.93649	1.45049e-05	cg26971042	TLE3	-5.94454	7.39564e-06	cg08087047	CD300A	6.47002	4.68345e-07	cg08244262	MX1	-4.20383	0.0441603	cg15690475	MAPT	4.85766	0.00785232
83									cg25097419	SERINC5	-5.41914	0.000184582	cg17078207	NENF	5.92748	1.52168e-05	cg02491794	TTC7A	-5.93896	7.5435e-06	cg03059896	WDTC1	6.45871	5.01316e-07	cg04708975		-4.20349	0.0441603	cg07184627	MBP	4.85567	0.00785822
84									cg22734513	APOL6	-5.41508	0.000185982	cg14962159	SMAD9	5.91672	1.59116e-05	cg14428587	PARP12	-5.93564	7.61221e-06	cg01000422	PHKB	6.44185	5.56569e-07	cg19790640	BAALC	-4.20089	0.0442507	cg22365240		4.85131	0.00795917
85									cg17986793	MX1	-5.41191	0.000187691	cg10652637		5.90572	1.6895e-05	cg26882438	PARP14	-5.90967	8.59851e-06	cg07655126	LYST	6.43978	5.60491e-07	cg15136568	SHC1	-4.19643	0.0447091	cg14496375	CLDND2	4.849	0.00797942
86									cg07822203		-5.40483	0.000191803	cg27333269	EFHD2	5.89876	1.75042e-05	cg08244262	MX1	-5.90415	8.77381e-06	cg05065849	GNLY	6.43633	5.66433e-07	cg26867393	GTF2E2	-4.17904	0.0468758	cg15876825	VGLL4	4.8322	0.00839064
87									cg20692268		-5.40372	0.000191803	cg26296574	B3GNT8	5.89187	1.79934e-05	cg25867318	STAT3	-5.90402	8.77381e-06	cg15942206	DENND3	6.4332	5.73913e-07	cg03882182	LYPLAL1-AS1	-4.17679	0.047101	cg24606374	NCOA7	4.83079	0.00839064
88									cg01553433	BST2	-5.3957	0.000199509	cg11900509	ANXA11	5.8909	1.79934e-05	cg07833467	KLHDC7B	-5.89872	8.98387e-06	cg05669550	CHSY1	6.39534	7.26366e-07	cg24254387	BTBD19	-4.17273	0.0475206	cg22069247	NMUR1	4.83034	0.00839064
89									cg08847775		-5.39079	0.000203364	cg14209284		5.88889	1.80932e-05	cg23195687		-5.89182	9.28484e-06	cg06019050	LIN54	6.38365	7.79093e-07	cg04621042	BRD1	-4.16537	0.0479412	cg00141498	CCDC26	4.83018	0.00839064
90									cg26800289		-5.37998	0.000214199	cg09130161	FAM129C	5.88495	1.82893e-05	cg11115622	PLEKHG3	-5.88308	9.62361e-06	cg23484980		6.37677	8.09709e-07	cg01028142	CMPK2	-4.16322	0.0479412	cg08297631		4.81694	0.00875639
91									cg18034719	GRK6	-5.36862	0.0002254	cg26426564	INPP5A	5.86173	2.06592e-05	cg06708931		-5.86384	1.06286e-05	cg25004725	ANXA6	6.37209	8.29542e-07	cg24996958	ENPP6	-4.15983	0.0483454	cg07885971	ADPGK-AS1	4.81645	0.00875639
92									cg16400320		-5.3532	0.000243273	cg15480653	FNBP1	5.86159	2.06592e-05	cg21406720		-5.85745	1.09371e-05	cg03048488		6.35128	9.44e-07	cg25114611	FKBP5	-4.15982	0.0483454	cg02555727	SLC15A4	4.80749	0.00900927
93									cg12088946	TRIM6-TRIM34	-5.34858	0.000245899	cg22508829	TOM1L2	5.86156	2.06592e-05	cg02560388		-5.81581	1.34107e-05	cg23344769		6.33509	1.04217e-06	cg27122888	NRXN2	-4.153	0.0493611	cg08458637	TSNAX-DISC1	4.79055	0.00964382
94									cg12159504	STAT1	-5.3398	0.00025413	cg04326337	RPRD1B	5.85535	2.13113e-05	cg13755924	MX1	-5.78897	1.50889e-05	cg12439163		6.32432	1.10382e-06					cg11866539	MGAT5	4.78047	0.00997654
95									cg05859076	RAB43	-5.3306	0.000266325	cg24781413		5.84966	2.19141e-05	cg03743205	ZFPM1	-5.77498	1.6107e-05	cg00656410	SDF4	6.32003	1.117e-06					cg18310515	GNLY	4.77295	0.0101356
96									cg04268125	ADAR	-5.31136	0.000292656	cg25963583	MAX	5.84459	2.24512e-05	cg05883128	DDX60	-5.77191	1.63103e-05	cg11133963	ABI3	6.31329	1.157e-06					cg15789789	TMEM184B	4.77098	0.0101356
97									cg11170544	TTC22	-5.28299	0.000331733	cg20928986	SP110	5.84155	2.27217e-05	cg16411857	NLRC5	-5.76773	1.65697e-05	cg07675998		6.30035	1.25039e-06					cg00910503	HEXDC	4.76931	0.0101356
98									cg16399664	OAS2	-5.25272	0.000381336	cg09256413	NEGR1	5.8242	2.50576e-05	cg03258567		-5.74215	1.88388e-05	cg14496375	CLDND2	6.29571	1.28077e-06					cg13383335	TRIM44	4.76928	0.0101356
99									cg14353998	OASL	-5.23218	0.000411444	cg02881166		5.81408	2.64586e-05	cg14333162	RSAD2	-5.73728	1.92232e-05	cg03325407	BCL2L15	6.29311	1.29478e-06					cg00656410	SDF4	4.76884	0.0101356
100									cg02276017	PSMA1	-5.22216	0.000428421	cg01745810	DENND1A	5.81171	2.66711e-05	cg08724920	BCL11B	-5.69772	2.35307e-05	cg17008273	LOC101928682	6.28993	1.3066e-06					cg01329939	ANO2	4.76406	0.0102452

## Sheet: Legend
Dataset EV3.
Top 100 DMS detected over time relative to pre-infection Control. Raw data; FDR < 0.05. Abbreviations: Hypo, hypomethylated CpG sites; Hyper, hypermethylated CpG sites.
Raw (No correction for cell type proportions), FDR < 0.05
