# Supplementary material for: A methylation clock model of mild SARS‐CoV‐2 infection provides insight into immune dysregulation
Source: Mol Syst Biol. 2023 Mar 15;19(5):e11361. doi: 10.15252/msb.202211361 (PMC10167476; doi:10.15252/msb.202211361)
Supplement: Supplementary file 6 — Dataset EV4 [file MSB-19-e11361-s011.xlsx]

## Sheet: Dataset EV4
	First-Control								Mid-Control								EarlyPost-Control								LatePost-Control
	Hypo				Hyper				Hypo				Hyper				Hypo				Hyper				Hypo				Hyper
Rank	CpG	Gene	t	adj.P.val	CpG	Gene	t	adj.P.val	CpG	Gene	t	adj.P.val	CpG	Gene	t	adj.P.val	CpG	Gene	t	adj.P.val	CpG	Gene	t	adj.P.val	CpG	Gene	t	adj.P.val	CpG	Gene	t	adj.P.val
1	cg02650017	PHOSPHO1	-8.78794	2.41725e-11	cg16550184	CLEC4A	5.69215	0.000953241	cg22930808	PARP9	-15.0304	1.12253e-35	cg12877361	OAS1	13.8285	5.16119e-31	cg26312951	MX1	-15.1801	2.51339e-36	cg26505274	OASL	11.0566	1.51043e-20	cg03607951	IFI44L	-11.3096	2.29405e-20	cg26505274	OASL	7.48293	7.02529e-08
2	cg10161996		-8.63483	3.82714e-11	cg04523589	CAMP	5.65217	0.00111908	cg17114584	IRF7	-14.8317	4.0635e-35	cg06146977	EPSTI1	11.1068	1.24053e-20	cg13452062	IFI44L	-15.0412	5.03611e-36	cg13849515	MIR3614	8.77494	9.1874e-13	cg13452062	IFI44L	-8.35123	3.11895e-10	cg01695994		7.38482	1.08673e-07
3	cg17114584	IRF7	-8.54609	4.94467e-11	cg21805788	FAM102B	5.32939	0.0048074	cg21549285	MX1	-13.6249	2.77337e-30	cg03100203	NRIR	9.79245	4.76158e-16	cg06981309	PLSCR1	-14.1412	2.45584e-32	cg07023764	CCDC26	7.81075	6.30238e-10	cg05696877	IFI44L	-7.9003	5.27571e-09	cg04213565		7.26135	1.76865e-07
4	cg07878065		-8.38554	1.21304e-10	cg13821176	TRIB1	5.29273	0.00517779	cg10549986	RSAD2	-12.2856	6.82834e-25	cg19020860	TMPRSS2	9.48121	5.53162e-15	cg21549285	MX1	-13.0408	7.31538e-28	cg04213565		7.77498	7.75382e-10	cg06981309	PLSCR1	-7.26092	1.76865e-07	cg17944885		6.85764	2.03759e-06
5	cg24002003		-8.35196	1.24093e-10	cg10570276		5.19162	0.00800974	cg06981309	PLSCR1	-11.6052	2.75719e-22	cg10728454	GPR176	9.37501	1.22339e-14	cg22930808	PARP9	-13.0178	7.31538e-28	cg04987734	CDC42BPB	7.62593	2.08303e-09	cg06033320	PDE7A	-6.84365	2.03759e-06	cg07675998		6.47393	1.80209e-05
6	cg02138684		-7.6373	1.63792e-08	cg22821289		5.16755	0.0084892	cg23299102		-11.5723	3.17132e-22	cg13409100	EPSTI1	9.15112	6.69992e-14	cg13155430	MX1	-12.4931	8.34349e-26	cg24644262	LOC100507391	7.46033	5.84451e-09	cg26312951	MX1	-6.27051	4.33744e-05	cg24297901	VPS53	6.36561	3.14021e-05
7	cg13504881		-7.03605	7.67428e-07	cg18343506	PACSIN2	5.04849	0.0131887	cg10161996		-11.3141	2.75584e-21	cg15999041		9.14655	6.69992e-14	cg03607951	IFI44L	-12.3241	3.41986e-25	cg07151386	GMDS	7.39535	8.73141e-09	cg06188083	IFIT3	-6.11483	9.41864e-05	cg22282161	DNAH11	6.31052	3.99454e-05
8	cg00607627	LAT	-6.69892	5.67348e-06	cg13545732	EFCAB2	5.02231	0.0145914	cg03753191	EPSTI1	-11.2007	6.65347e-21	cg15627721		8.79359	8.90811e-13	cg12439472	EPSTI1	-11.9094	1.33104e-23	cg09018739	CPNE2	7.33085	1.32009e-08	cg09858955	VRK2	-6.07156	0.000113758	cg23598089	ATP2B4	6.289	4.18811e-05
9	cg21587506	IFIT3	-6.63271	7.5958e-06	cg27216853	CYS1	5.00145	0.0153165	cg24002003		-11.1587	8.65676e-21	cg22753522		8.62195	2.90638e-12	cg01028142	CMPK2	-11.8183	2.70189e-23	cg24781413		7.25747	2.11095e-08	cg14864167	PDE7A	-6.01865	0.000145469	cg07023764	CCDC26	6.13138	9.12921e-05
10	cg13575798	SND1	-6.56954	1.00753e-05	cg18985251		4.96367	0.017954	cg13155430	MX1	-10.5062	2.00972e-18	cg18343506	PACSIN2	8.41836	1.23003e-11	cg08122652	PARP9	-11.3517	1.58103e-21	cg15627721		7.04015	8.3e-08	cg22298224	SART1	-5.84293	0.000371307	cg08080174	ZFHX3	5.79333	0.000464635
11	cg26416615	ARID5B	-6.46053	1.77642e-05	cg11900509	ANXA11	4.95725	0.0180621	cg07878065		-10.47	2.51934e-18	cg15480653	FNBP1	8.32908	2.15681e-11	cg05523603		-11.3268	1.79093e-21	cg03172765	PSMD1	7.02058	9.13105e-08	cg01297684		-5.78389	0.00046621	cg06810264	MTURN	5.75561	0.000520173
12	cg25114611	FKBP5	-6.30137	4.21699e-05	cg03318414		4.91762	0.021362	cg11251971	CYSTM1	-10.4476	2.82837e-18	cg12340267	ARHGAP26	8.0231	1.74854e-10	cg03753191	EPSTI1	-11.2955	2.16472e-21	cg22282161	DNAH11	7.00841	9.61561e-08	cg12331471	SP100	-5.61477	0.000913405	cg09018739	CPNE2	5.74474	0.000528209
13	cg08539067	GPX1	-6.27327	4.59563e-05	cg16867702	TRIO	4.89907	0.0228087	cg16785077	MX1	-10.1816	2.45623e-17	cg04315689	DGUOK-AS1	7.92171	3.4035e-10	cg07362849	BISPR	-11.2212	3.8452e-21	cg26277237	KANK1	7.00783	9.61561e-08	cg03546163	FKBP5	-5.49087	0.00153306	cg13567986	MTF1	5.68068	0.000718762
14	cg03753191	EPSTI1	-6.21889	5.87492e-05	cg16431791	ADGRE3	4.86319	0.0264761	cg07957619	GTPBP2	-9.88581	2.64206e-16	cg06217905	OAS2	7.89308	4.05098e-10	cg00959259	PARP9	-10.8103	1.19368e-19	cg11900509	ANXA11	6.94456	1.421e-07	cg24678928	DDX60	-5.48242	0.00153306	cg05209514	CPM	5.66873	0.000736418
15	cg13421019	PPFIBP2	-6.00922	0.000184207	cg19796584		4.81229	0.0312058	cg26312951	MX1	-9.84931	3.22296e-16	cg02183564	CCDC146	7.89	4.05098e-10	cg22862003	MX1	-10.7521	1.84751e-19	cg04173586	DOT1L	6.93994	1.44227e-07	cg10161996		-5.28753	0.00354546	cg00141498	CCDC26	5.64991	0.000784291
16	cg21806732	SEPT5	-5.80411	0.00054712	cg06070445	BCL6	4.81014	0.0312058	cg22862003	MX1	-9.84704	3.22296e-16	cg22488164	PLBD1	7.74807	1e-09	cg13304609	IFI44L	-10.6137	5.68678e-19	cg06712932	PLXNC1	6.92513	1.52765e-07	cg12054453	TMEM49	-5.15265	0.00623939	cg26277237	KANK1	5.58052	0.00105908
17	cg09674502	GFI1	-5.62447	0.00123171	cg00836271	SHCBP1L	4.73975	0.0409059	cg00607627	LAT	-8.96348	2.64175e-13	cg24908179	DDX60	7.71844	1.19611e-09	cg10549986	RSAD2	-10.4084	3.06087e-18	cg02183564	CCDC146	6.88034	1.99163e-07	cg12439472	EPSTI1	-5.11897	0.00706655	cg19796584		5.4998	0.00153306
18	cg03699074	FAM38A	-5.49955	0.00228445					cg02314339		-8.92224	3.47879e-13	cg18518074	EHD1	7.68527	1.47235e-09	cg03879629		-10.2279	1.30262e-17	cg13570347	CD44	6.86473	2.14e-07	cg03425812	B2M	-4.99721	0.0114282	cg02183564	CCDC146	5.4966	0.00153306
19	cg20692268		-5.46281	0.00264263					cg07362849	BISPR	-8.68872	1.89248e-12	cg24707889	ITGB2	7.67533	1.54447e-09	cg07815522	PARP9	-10.2232	1.30262e-17	cg23598089	ATP2B4	6.8604	2.17e-07	cg18942579	TMEM49	-4.9756	0.0121421	cg03172765	PSMD1	5.48032	0.00153306
20	cg07957619	GTPBP2	-5.36055	0.00430955					cg02650017	PHOSPHO1	-8.62833	2.8698e-12	cg03318414		7.49574	5.1214e-09	cg06188083	IFIT3	-10.1552	2.18527e-17	cg02003183	CDC42BPB	6.78067	3.36459e-07	cg12999836	GRB10	-4.97337	0.0121421	cg19893929		5.37556	0.00250952
21	cg21549285	MX1	-5.32266	0.0048074					cg12461141	TRIM22	-8.43762	1.10306e-11	cg12685166	WIPF1	7.49375	5.1214e-09	cg12987761	USP18	-9.90282	1.6719e-16	cg13349716	SERPINE2	6.77227	3.50311e-07	cg09913208		-4.9112	0.016133	cg12535090	NAV2	5.37434	0.00250952
22	cg04864378		-5.30798	0.00497822					cg18543074		-8.38426	1.53056e-11	cg16431791	ADGRE3	7.48827	5.21242e-09	cg24678928	DDX60	-9.79821	3.75362e-16	cg13139542		6.75863	3.68056e-07	cg02111474	PPFIA1	-4.88166	0.017544	cg04315689	DGUOK-AS1	5.36605	0.00250952
23	cg09421562	MPO	-5.22314	0.0071178					cg01028142	CMPK2	-8.37736	1.56121e-11	cg10574570		7.44233	6.71737e-09	cg12331471	SP100	-9.65652	1.13222e-15	cg18518074	EHD1	6.6752	5.99405e-07	cg09194657	TUBGCP2	-4.87951	0.017544	cg13859736	ST3GAL6	5.36456	0.00250952
24	cg25563198	FKBP5	-5.18578	0.00800974					cg17607231	SP140	-8.31445	2.33115e-11	cg27216853	CYS1	7.34694	1.24952e-08	cg19371652	OAS2	-9.42038	7.17526e-15	cg15480653	FNBP1	6.66139	6.43497e-07	cg07573872	SBNO2	-4.80977	0.0219289	cg08796240	VAC14	5.34188	0.00274881
25	cg22432956		-5.13482	0.00968552					cg03879629		-8.0482	1.51582e-10	cg01695994		7.32398	1.43022e-08	cg12013713	PARP12	-9.30156	1.76328e-14	cg12340267	ARHGAP26	6.65311	6.69751e-07	cg05552874	IFIT1	-4.80051	0.0219326	cg04460609	LDB2	5.26426	0.00380367
26	cg22323734		-5.12359	0.00992602					cg12439472	EPSTI1	-8.04693	1.51582e-10	cg00089960	SETD1B	7.30382	1.60689e-08	cg16785077	MX1	-9.15093	5.51656e-14	cg04986899	XYLT1	6.59225	9.52903e-07	cg26867393	GTF2E2	-4.74766	0.0251252	cg13849515	MIR3614	5.26407	0.00380367
27	cg10636246	AIM2	-5.08037	0.011942					cg08926253	IRF7	-7.99088	2.14147e-10	cg04708790	OAS1	7.24647	2.26989e-08	cg04268125	ADAR	-9.11942	6.79518e-14	cg01695994		6.55693	1.17011e-06	cg05167074	SHKBP1	-4.65329	0.0347732	cg05263215	KCNAB2	5.17297	0.00589736
28	cg16462073	SPNS1	-5.05067	0.0131887					cg04880620	OAS2	-7.83117	5.97422e-10	cg09063556	CMTM4	7.241	2.31469e-08	cg04880620	OAS2	-8.7706	9.1874e-13	cg12877361	OAS1	6.54232	1.26561e-06	cg19477793		-4.6379	0.0369144	cg07768696	MSI2	5.1684	0.00589736
29	cg05455036		-5.01234	0.0149107					cg02138684		-7.77096	8.87926e-10	cg12633399		7.22056	2.56238e-08	cg11251971	CYSTM1	-8.73485	1.16474e-12	cg24603130	ZCCHC2	6.50014	1.61854e-06	cg06520846	PPCS	-4.62522	0.0386999	cg14326848	ZDHHC14	5.14733	0.00626592
30	cg09967176		-4.83369	0.0297965					cg13452062	IFI44L	-7.72545	1.16424e-09	cg11681597	SH3BP5L	7.21826	2.56238e-08	cg16400320		-8.61068	2.86526e-12	cg04216721	ARHGAP18	6.47164	1.88372e-06	cg04621042	BRD1	-4.59553	0.0417943	cg24644262	LOC100507391	5.11394	0.00709241
31	cg06981309	PLSCR1	-4.81344	0.0312058					cg24819835	CD38	-7.47166	5.66103e-09	cg15425763		7.18779	3.08164e-08	cg08926253	IRF7	-8.56184	3.99859e-12	cg17918753	PRKAG2	6.45874	2.01557e-06	cg14775730	SPEF2	-4.57159	0.0454321	cg11421485	CELF2	5.0922	0.00770108
32	cg09342060	HOXA9	-4.76866	0.0371894					cg08084228		-7.47045	5.66103e-09	cg04523589	CAMP	7.13175	4.31166e-08	cg05552874	IFIT1	-8.49415	6.41231e-12	cg21805788	FAM102B	6.38814	3.01932e-06	cg11902329		-4.56329	0.0463497	cg27246571	HAL	5.08909	0.00770108
33	cg05316065	GSDMC	-4.75094	0.0396017					cg21995613		-7.28239	1.82076e-08	cg04173586	DOT1L	7.01697	8.5561e-08	cg05696877	IFI44L	-8.43958	9.31934e-12	cg14623715	PDE7B	6.38244	3.093e-06	cg02233071	RUNX1	-4.5584	0.0468117	cg04173586	DOT1L	5.01472	0.0108035
34	cg09678315	NGF	-4.72181	0.0436215					cg12331471	SP100	-7.22993	2.44957e-08	cg20754708		7.01054	8.74478e-08	cg02314339		-8.42211	1.0304e-11	cg03318414		6.36663	3.33337e-06	cg26336059	RAB13	-4.55613	0.0468329	cg20318252	MSI2	5.01261	0.0108035
35	cg02069772	PBXIP1	-4.69179	0.0492196					cg07815522	PARP9	-7.17404	3.32095e-08	cg00193210	SFI1	7.00926	8.74478e-08	cg10552523	IFITM1	-8.33446	1.9057e-11	cg19796584		6.35254	3.55654e-06					cg22584104	GALNT18	4.97609	0.0121421
36									cg25563198	FKBP5	-7.09208	5.5e-08	cg02909097	RAP1GAP2	6.95764	1.15662e-07	cg01553433	BST2	-8.32798	1.9454e-11	cg02099683	FAM53B	6.34433	3.65553e-06					cg16500036		4.90424	0.0163928
37									cg03699074	FAM38A	-7.07897	5.9e-08	cg21805788	FAM102B	6.95732	1.15662e-07	cg18543074		-8.25014	3.33898e-11	cg19730422	CYFIP2	6.34319	3.65553e-06					cg14303526	ABCC2	4.88112	0.017544
38									cg22984723	KREMEN1	-7.07672	5.9e-08	cg27617715	FTCDNL1	6.94942	1.201e-07	cg05475649	B2M	-8.19763	4.75931e-11	cg27612129	CETP	6.32181	4.07544e-06					cg17825130		4.87337	0.0177734
39									cg21587506	IFIT3	-6.97488	1.07559e-07	cg20389772	RSAD2	6.91721	1.43793e-07	cg21995613		-8.09469	9.72768e-11	cg05263215	KCNAB2	6.28092	5.09882e-06					cg17559847		4.86959	0.0178075
40									cg05167074	SHKBP1	-6.97058	1.09089e-07	cg13937483	EPSTI1	6.85821	2.04e-07	cg16644494	ODF3B	-8.07064	1.12767e-10	cg10728454	GPR176	6.27011	5.37338e-06					cg14080094		4.86093	0.0182683
41									cg04128669		-6.94621	1.21e-07	cg07124045	KCNIP2	6.81584	2.57082e-07	cg02233071	RUNX1	-8.02897	1.48214e-10	cg00502254	TNFRSF8	6.26273	5.5282e-06					cg24603130	ZCCHC2	4.83761	0.0195844
42									cg25114611	FKBP5	-6.87398	1.86881e-07	cg19835618	TPPP3	6.78846	2.98328e-07	cg11829870	KLHDC7B	-7.96319	2.30908e-10	cg10283551	TCF12	6.25886	5.60679e-06					cg00690460		4.83696	0.0195844
43									cg12230203		-6.835	2.33339e-07	cg01434938	CDKL1	6.75916	3.46464e-07	cg12906975		-7.87263	4.27115e-10	cg07675998		6.25091	5.8253e-06					cg15730234		4.83666	0.0195844
44									cg13421019	PPFIBP2	-6.82075	2.52215e-07	cg07091793		6.74176	3.71805e-07	cg01190666	PRIC285	-7.85183	4.83336e-10	cg11956483	CDK17	6.23514	6.28348e-06					cg03152456	FOXN3	4.80663	0.0219311
45									cg05455036		-6.79296	2.93379e-07	cg23633330	CD55	6.7409	3.71805e-07	cg09858955	VRK2	-7.78153	7.56339e-10	cg12535090	NAV2	6.1976	7.69876e-06					cg03333153	EEFSEC	4.80145	0.0219326
46									cg09342060	HOXA9	-6.78272	3.05735e-07	cg14237301	APOB48R	6.70909	4.48505e-07	cg05883128	DDX60	-7.73777	1e-09	cg24718773	HNMT	6.18507	8.1058e-06					cg09063556	CMTM4	4.78765	0.0229832
47									cg12999836	GRB10	-6.76577	3.36163e-07	cg25727520	QPCT	6.69123	4.90802e-07	cg25998594	IRF9	-7.56074	3.18846e-09	cg00504445		6.14273	1.01756e-05					cg22821289		4.77945	0.02356
48									cg25998594	IRF9	-6.75659	3.48221e-07	cg17615052		6.65712	5.94e-07	cg08084228		-7.55777	3.1921e-09	cg11421485	CELF2	6.13798	1.03775e-05					cg09548275	NR1H3	4.77528	0.0237002
49									cg24103563	TRIM34	-6.74569	3.68702e-07	cg26955963	LINC00299	6.63633	6.61911e-07	cg21979287	B2M	-7.53287	3.71069e-09	cg10446995		6.1159	1.16098e-05					cg12303769		4.76756	0.0242481
50									cg09971626		-6.69697	4.78539e-07	cg10676501		6.62246	7.06939e-07	cg02247863		-7.46482	5.77325e-09	cg14640477	APBB1IP	6.11051	1.18121e-05					cg19289950	HAL	4.76007	0.0247849
51									cg02233071	RUNX1	-6.67193	5.47491e-07	cg26296574	B3GNT8	6.6082	7.36e-07	cg03425812	B2M	-7.41791	7.63741e-09	cg10722267		6.10272	1.21516e-05					cg02378194		4.7526	0.0251252
52									cg10636246	AIM2	-6.6374	6.61911e-07	cg23779886		6.57861	8.74408e-07	cg27537252	B2M	-7.23409	2.42244e-08	cg11176595	RHOH	6.09323	1.27392e-05					cg24707889	ITGB2	4.75095	0.0251252
53									cg19371652	OAS2	-6.62738	6.92573e-07	cg10446995		6.57651	8.7767e-07	cg06033320	PDE7A	-7.22573	2.5182e-08	cg18678177	ARMC9	6.0879	1.3039e-05					cg27246361		4.74613	0.0251252
54									cg02176569	SP140	-6.6148	7.33117e-07	cg19060760	ADIPOR2	6.56132	9.45929e-07	cg17202840		-7.03747	8.31742e-08	cg06130893	SLC8B1	6.07793	1.3708e-05					cg00508575	ATP2B1	4.7306	0.0266875
55									cg10447678	SP110	-6.61112	7.33117e-07	cg14528056	GBAP1	6.53363	1.11009e-06	cg12461141	TRIM22	-6.92844	1.52765e-07	cg24707889	ITGB2	6.07423	1.38541e-05					cg11749142	MTURN	4.72032	0.0276586
56									cg23837109	PLAU	-6.61084	7.33117e-07	cg13545732	EFCAB2	6.52383	1.168e-06	cg10778971	IFI27	-6.92425	1.52765e-07	cg16500036		6.04791	1.59346e-05					cg09643316		4.70574	0.0292465
57									cg08122652	PARP9	-6.61036	7.33117e-07	cg06070445	BCL6	6.51117	1.25046e-06	cg04670072		-6.87307	2.05739e-07	cg06810264	MTURN	6.03531	1.70041e-05					cg27216853	CYS1	4.69551	0.0303061
58									cg22697477	RUNX1	-6.56275	9.45929e-07	cg14303526	ABCC2	6.50905	1.25571e-06	cg17114584	IRF7	-6.84783	2.32e-07	cg14237301	APOB48R	6.02863	1.74173e-05					cg06040542	BCR	4.69287	0.0303166
59									cg16486109	IRF7	-6.44714	1.73645e-06	cg18712971		6.5026	1.2947e-06	cg08888522	IFIH1	-6.81007	2.90497e-07	cg10705487	CBY3	6.02317	1.75976e-05					cg11847601	CPNE2	4.67718	0.032228
60									cg03782775	PTPRA	-6.32081	3.52306e-06	cg06712932	PLXNC1	6.47776	1.4824e-06	cg05167074	SHKBP1	-6.80363	2.98144e-07	cg04415310	ZNF664-FAM101A	6.0179	1.78885e-05					cg13510318	FAM53B	4.66497	0.0337095
61									cg16462073	SPNS1	-6.31795	3.55563e-06	cg04326337	RPRD1B	6.47746	1.4824e-06	cg24103563	TRIM34	-6.80191	2.98144e-07	cg05164144	PDE4D	6.00134	1.9396e-05					cg03371384		4.65901	0.0342532
62									cg16015295	RPTOR	-6.30268	3.833e-06	cg20938047	STXBP6	6.4547	1.68665e-06	cg25867318	STAT3	-6.761	3.68056e-07	cg20625060	TMEM110-MUSTN1	5.99365	2.0128e-05					cg21081878	HLCS	4.61738	0.0396787
63									cg26867393	GTF2E2	-6.27344	4.48751e-06	cg26080684		6.45082	1.71238e-06	cg26882438	PARP14	-6.75892	3.68056e-07	cg05195751	TOX	5.98806	2.06293e-05					cg21022247	BIN2	4.61421	0.0398235
64									cg03361738	ABCA1	-6.26986	4.54893e-06	cg21071466	M1AP	6.42439	1.975e-06	cg06562969	EPSTI1	-6.69705	5.3392e-07	cg20866785	ARHGAP10	5.97621	2.17892e-05					cg21805788	FAM102B	4.60716	0.0406911
65									cg06188083	IFIT3	-6.24512	5.22315e-06	cg13570347	CD44	6.41291	2.099e-06	cg14943355	PARP11	-6.67469	5.99405e-07	cg00444883		5.9709	2.22793e-05					cg12824282	PTPRM	4.60109	0.0413947
66									cg08539067	GPX1	-6.23839	5.35464e-06	cg14956920	VOPP1	6.40967	2.1231e-06	cg12828896	B2M	-6.63986	7.18833e-07	cg09063556	CMTM4	5.96089	2.33093e-05					cg15589979		4.59439	0.0417943
67									cg03607951	IFI44L	-6.22626	5.667e-06	cg21718586	RSAD2	6.38382	2.45894e-06	cg11791770	PHRF1	-6.48442	1.76171e-06	cg23089177	MTURN	5.93105	2.6734e-05					cg25361236		4.57846	0.0444853
68									cg26416615	ARID5B	-6.21179	6.12419e-06	cg18678177	ARMC9	6.34092	3.15107e-06	cg03258567		-6.43001	2.37231e-06	cg15427587	TLR4	5.8834	3.4101e-05					cg00841631	AGK	4.56277	0.0463497
69									cg10778971	IFI27	-6.19001	6.76246e-06	cg17984982	EPSTI1	6.3116	3.66361e-06	cg14870271	LGALS3BP	-6.36878	3.32319e-06	cg11186858		5.85692	3.9073e-05
70									cg06218079	TBCD	-6.13656	8.68533e-06	cg22107082		6.30046	3.85419e-06	cg08099136	PSMB8	-6.36357	3.362e-06	cg03515040	DCTN2	5.84639	4.11901e-05
71									cg13159693	CD38	-6.10399	1.01515e-05	cg18519762	AQP8	6.24153	5.29527e-06	cg00458211	IFI44L	-6.3489	3.60021e-06	cg04315689	DGUOK-AS1	5.84413	4.14659e-05
72									cg16400320		-6.07905	1.13972e-05	cg05164144	PDE4D	6.22755	5.66488e-06	cg07957619	GTPBP2	-6.33074	3.90034e-06	cg05129081	TP63	5.84249	4.16004e-05
73									cg26653677		-6.03907	1.39519e-05	cg24781413		6.20258	6.41721e-06	cg09971626		-6.29151	4.83271e-06	cg17615052		5.83983	4.19759e-05
74									cg23540139	IRF7	-6.00468	1.67098e-05	cg03921763	DISC1	6.19288	6.74371e-06	cg01079652	IFI44	-6.26903	5.37338e-06	cg13545732	EFCAB2	5.83572	4.26676e-05
75									cg06679990	GLI1	-5.98999	1.75227e-05	cg20610950		6.19013	6.76246e-06	cg10274453		-6.2473	5.89977e-06	cg20610950		5.82086	4.53225e-05
76									cg11345463	FAM222A-AS1	-5.98992	1.75227e-05	cg20866785	ARHGAP10	6.18722	6.78482e-06	cg17986793	MX1	-6.21279	7.10334e-06	cg27216853	CYS1	5.80274	4.98347e-05
77									cg22323734		-5.94021	2.25826e-05	cg17951817		6.18708	6.78482e-06	cg20363271		-6.18621	8.1058e-06	cg13693517	TASP1	5.79595	5.13171e-05
78									cg22432956		-5.92557	2.41265e-05	cg15551881	TRAF1	6.17758	7.1225e-06	cg07596065		-6.18458	8.1058e-06	cg05340191		5.79542	5.13171e-05
79									cg01870865	TREX1	-5.85998	3.34095e-05	cg00444883		6.16571	7.56248e-06	cg08585593	TYMP	-6.15704	9.4395e-06	cg18985251		5.79204	5.19947e-05
80									cg12987761	USP18	-5.85051	3.48599e-05	cg11900509	ANXA11	6.16496	7.56248e-06	cg01680062	RUNX1	-6.13513	1.04684e-05	cg25242306	KLF12	5.78614	5.34242e-05
81									cg05523603		-5.84209	3.59803e-05	cg12439163		6.15921	7.74617e-06	cg12999836	GRB10	-6.11025	1.18121e-05	cg24482780		5.77854	5.541e-05
82									cg19305793		-5.83166	3.79209e-05	cg20060108	IL1RL1	6.15854	7.74617e-06	cg16411857	NLRC5	-6.10561	1.20414e-05	cg00508575	ATP2B1	5.76137	6.05816e-05
83									cg18101225	FGFBP2	-5.82368	3.88757e-05	cg03172765	PSMD1	6.14602	8.27586e-06	cg24511258	TNK2	-6.07355	1.38541e-05	cg25594515	IRF2	5.73642	6.83725e-05
84									cg09747445	TLE3	-5.7941	4.44852e-05	cg07637989		6.12488	9.23284e-06	cg14595557	CMPK2	-6.03291	1.71168e-05	cg25656283	ERCC6	5.72224	7.35088e-05
85									cg18507060	OAS3	-5.78533	4.62517e-05	cg06799784	C22orf24	6.12211	9.32157e-06	cg23540139	IRF7	-6.02618	1.74487e-05	cg06200789	TMEM72	5.70077	8.13684e-05
86									cg24181174	TACC2	-5.74158	5.61894e-05	cg15184529	LINC00114	6.11786	9.49249e-06	cg23299102		-6.02587	1.74487e-05	cg07768696	MSI2	5.69339	8.29667e-05
87									cg22337964	BISPR	-5.71547	6.36838e-05	cg09018739	CPNE2	6.11467	9.60741e-06	cg22984723	KREMEN1	-6.02025	1.77714e-05	cg12439163		5.69135	8.34626e-05
88									cg13504881		-5.68742	7.22968e-05	cg03247739	CREBBP	6.10294	1.01515e-05	cg18507060	OAS3	-6.00351	1.92871e-05	cg25963583	MAX	5.68956	8.38522e-05
89									cg01297684		-5.67785	7.48658e-05	cg08319289	IL1RAP	6.09354	1.06502e-05	cg22016995	IRF7	-5.987	2.06293e-05	cg06897548	TAB1	5.68458	8.57263e-05
90									cg03887528	SP140	-5.59896	0.000108728	cg17747635		6.08346	1.12168e-05	cg16292768	CLU	-5.97	2.22793e-05	cg09548275	NR1H3	5.67173	9.10152e-05
91									cg01553433	BST2	-5.58774	0.000115027	cg24273484	ROCK1	6.07854	1.13972e-05	cg01309328	PSMB8	-5.95833	2.34941e-05	cg18455414		5.66845	9.21914e-05
92									cg22297448	D2HGDH	-5.57549	0.000122356	cg09553840	ASAP1	6.07626	1.14772e-05	cg12424383		-5.95725	2.34941e-05	cg01153613		5.6293	0.00011287
93									cg14353998	OASL	-5.5423	0.000142144	cg22052026		6.06759	1.19909e-05	cg26867393	GTF2E2	-5.94473	2.50586e-05	cg16612971		5.62116	0.000116949
94									cg00959259	PARP9	-5.52892	0.000151382	cg10722267		6.05227	1.30138e-05	cg01297684		-5.93687	2.60333e-05	cg20015729	UBE2E2	5.62091	0.000116949
95									cg11873492		-5.52861	0.000151382	cg25474638		6.02103	1.53756e-05	cg08818207	TAP1	-5.90921	3.0048e-05	cg05813395		5.60684	0.000125555
96									cg06372654	IMPDH1	-5.52766	0.000151382	cg01153613		6.00381	1.67098e-05	cg01176329	GABBR1	-5.88841	3.35641e-05	cg20938047	STXBP6	5.59509	0.000133111
97									cg06703222	NFAT5	-5.4993	0.00017008	cg15295322		6.00333	1.67098e-05	cg24166814		-5.8853	3.39468e-05	cg04326337	RPRD1B	5.58455	0.000138851
98									cg04168577	PPFIBP2	-5.47682	0.000188774	cg08314123		5.99912	1.7016e-05	cg11345463	FAM222A-AS1	-5.85719	3.9073e-05	cg21585437		5.57143	0.000148272
99									cg06093152		-5.47007	0.000194923	cg23649619	TMEM131	5.99502	1.73169e-05	cg10959651	RSAD2	-5.8348	4.26676e-05	cg02909097	RAP1GAP2	5.56381	0.000153545
100									cg09803092		-5.43102	0.000227014	cg18217136	BLCAP	5.99171	1.75227e-05	cg14154735	MOB2	-5.83145	4.3115e-05	cg03331035	MIR30B	5.56314	0.000153545

## Sheet: Legend
Dataset EV4.
Top 100 DMS detected over time relative to pre-infection Control. Data were corrected for cell type proportions; FDR < 0.05.
