# Supplementary material for: A methylation clock model of mild SARS‐CoV‐2 infection provides insight into immune dysregulation
Source: Mol Syst Biol. 2023 Mar 15;19(5):e11361. doi: 10.15252/msb.202211361 (PMC10167476; doi:10.15252/msb.202211361)
Supplement: Supplementary file 7 — Dataset EV5 [file MSB-19-e11361-s005.xlsx]

## Sheet: Dataset EV5
	Asymptomatic.Control-Symptomatic.Control								Asymptomatic.First-Symptomatic.First								Asymptomatic.Mid-Symptomatic.Mid								Asymptomatic.EarlyPost-Symptomatic.EarlyPost								Asymptomatic.LatePost-Symptomatic.LatePost
	Hypo				Hyper				Hypo				Hyper				Hypo				Hyper				Hypo				Hyper				Hypo				Hyper
Rank	CpG	Gene	t	P.val	CpG	Gene	t	P.val	CpG	Gene	t	P.val	CpG	Gene	t	P.val	CpG	Gene	t	P.val	CpG	Gene	t	P.val	CpG	Gene	t	P.val	CpG	Gene	t	P.val	CpG	Gene	t	P.val	CpG	Gene	t	P.val
1	cg23597186		-4.57095	4.85519e-06	cg19676502		4.5227	6.10553e-06	cg18998363	SLC5A2	-3.97975	6.89884e-05	cg08314021	TSPO	4.44104	8.95243e-06	cg09643869	TBC1D17	-4.14829	3.34967e-05	cg26049390		4.52732	5.97365e-06	cg02974539		-4.49239	7.043e-06	cg05584597		4.44551	8.76824e-06	cg12334842	WWC2	-4.54418	5.51489e-06	cg20462883	BCL7A	4.58078	4.63237e-06
2	cg27333271	GRM7	-4.41268	1.02101e-05	cg17081867	CAPZB	4.4524	8.4915e-06	cg05068428	PAK6	-3.97095	7.15869e-05	cg17273393	SLC24A5	4.13047	3.62028e-05	cg18241351	SCGB1D4	-4.07679	4.56625e-05	cg11276172	ITPRIP	4.13578	3.53746e-05	cg23531748	CABLES2	-4.48022	7.45671e-06	cg27559724	RFC4	4.41542	1.00816e-05	cg08900511		-4.34258	1.4082e-05	cg10757433	DAPK1	4.52569	6.01981e-06
3	cg13088660	SPTBN1	-4.24558	2.18032e-05	cg02610856	HYOU1	4.36316	1.28196e-05	cg09866743	ARPP-21	-3.96213	7.42856e-05	cg04293948		3.94365	8.02504e-05	cg06777259	DNAI1	-4.02905	5.60031e-05	cg08266168	F7	4.06144	4.87713e-05	cg07509511	CEP68	-4.27142	1.94232e-05	cg21005948	KIAA0427	4.23501	2.28546e-05	cg03686870	MANBA	-4.20912	2.56363e-05	cg24597234	BIRC7	4.30907	1.63941e-05
4	cg20278525		-4.21754	2.46983e-05	cg26244520		4.21197	2.53151e-05					cg04903783	SLC1A3	3.91259	9.1313e-05	cg20012888		-3.9709	7.16011e-05	cg24902139	TRIM26	4.05805	4.9485e-05	cg09605533		-4.15115	3.30814e-05	cg02886208	SPON1	4.15145	3.30376e-05	cg07410746	PIGY	-4.19452	2.73451e-05	cg05805236	PCNXL3	4.30738	1.65196e-05
5	cg12157782		-4.15029	3.32049e-05	cg01357605	DYNC1LI1	4.12135	3.76657e-05									cg16248311	SYT1	-3.96285	7.40603e-05	cg03251324	TBC1D22A	3.96024	7.48757e-05	cg20424006	RAB31	-4.1294	3.63718e-05	cg24454932		4.15028	3.32064e-05	cg13691060	C1orf21	-4.00321	6.24887e-05	cg20748662	C10orf32-ASMT	4.19686	2.70645e-05
6	cg07019057		-4.13313	3.5786e-05	cg26920808	TBC1D15	4.10522	4.03934e-05									cg03799727	POLA2	-3.92943	8.51485e-05	cg15577390	CERS4	3.95765	7.56913e-05	cg11472422	B3GNTL1	-4.02066	5.80356e-05	cg12099356		4.1488	3.34219e-05	cg25305972	ANKRD44	-3.95788	7.56176e-05	cg08995542	NCAPG2	4.13424	3.56127e-05
7	cg15073161	ZBTB17	-4.10252	4.08678e-05	cg23768829		4.08758	4.35902e-05									cg13360758	TRAPPC12	-3.90687	9.34976e-05	cg02325544		3.93075	8.46802e-05	cg13603125	ARHGEF10L	-3.96299	7.4018e-05	cg11264356	UFD1L	4.11428	3.88389e-05	cg19129145		-3.93946	8.16644e-05	cg16514261	SLC12A5	4.03644	5.42694e-05
8	cg03081689		-4.09042	4.30602e-05	cg16092829		3.91062	9.2061e-05																	cg10623981	TNFRSF8	-3.95303	7.71687e-05	cg11313708	RPS9	4.11398	3.88899e-05	cg14516243	PRDM16	-3.89717	9.73215e-05	cg07796261	HMCN1	4.00622	6.16987e-05
9	cg05770236		-4.05221	5.07362e-05	cg00476149	HDAC4	3.90454	9.44056e-05																	cg09313177	TMEM101	-3.94713	7.90945e-05	cg02499814	BAHCC1	4.07864	4.52998e-05					cg11463444	KIF17	4.0024	6.27029e-05
10	cg09895065		-4.05123	5.09487e-05																					cg20248972	NFKBIL1	-3.9441	8.01003e-05	cg03737308	CDH2	4.04079	5.32718e-05					cg03351533	DCP2	3.95183	7.75551e-05
11	cg26722522	PALLD	-4.02018	5.81547e-05																					cg24744210	SEPT9	-3.92366	8.72136e-05	cg25873494		3.9537	7.69504e-05					cg19353449		3.95046	7.79998e-05
12	cg03815093		-4.01951	5.83182e-05																					cg05835247		-3.91311	9.1114e-05	cg18961533	RFXANK	3.94488	7.98416e-05					cg07352185		3.93907	8.17987e-05
13	cg25699759	NTRK3	-4.01561	5.92934e-05																					cg12936674		-3.89487	9.82524e-05	cg01020987	C1orf174	3.944	8.01349e-05					cg00118369	GAS7	3.9315	8.44191e-05
14	cg01708377	GMDS	-3.9869	6.69418e-05																					cg26194641	DHDPSL	-3.89206	9.9395e-05	cg18391238		3.90216	9.53391e-05					cg05165482	MALRD1	3.92359	8.724e-05
15	cg11185844	ELN	-3.9646	7.35187e-05																									cg09635681	C16orf88	3.89704	9.73771e-05					cg00701662	SIN3B	3.92041	8.83993e-05
16	cg16895216	KIF25	-3.95921	7.5199e-05																									cg11250194	FADS2	3.8924	9.92558e-05					cg07777352	YWHAG	3.91589	9.0072e-05
17	cg03396152	NID1	-3.93506	8.3175e-05																																	cg22908882	RIMBP2	3.90094	9.58201e-05
18	cg19642189	TP53TG1	-3.93452	8.33643e-05																																	cg07442408		3.89533	9.8064e-05
19	cg05252626		-3.93344	8.37389e-05
20	cg20684253	PRKCB	-3.92795	8.56724e-05
21	cg11591924		-3.92294	8.74733e-05
22	cg06470943	SMAP2	-3.91148	9.17336e-05
23	cg25621991		-3.90737	9.33072e-05
24	cg07663893	TNIP3	-3.90453	9.44086e-05
25	cg02935024	RAB6B	-3.89913	9.65381e-05
26
27
28
29
30
31
32
33
34
35
36
37
38
39
40
41
42
43
44
45
46
47
48
49
50
51
52
53
54
55
56
57
58
59
60
61
62
63
64
65
66
67
68
69
70
71
72
73
74
75
76
77
78
79
80
81
82
83
84
85
86
87
88
89
90
91
92
93
94
95
96
97
98
99
100

## Sheet: Sheet1
Dataset EV5.
Differential analysis of methylation levels between the asymptomatic and symptomatic subgroups at each time period. Raw data (No correction for cell type proportions); uncorrected p value < 1e-4.
