# Supplementary material for: A methylation clock model of mild SARS‐CoV‐2 infection provides insight into immune dysregulation
Source: Mol Syst Biol. 2023 Mar 15;19(5):e11361. doi: 10.15252/msb.202211361 (PMC10167476; doi:10.15252/msb.202211361)
Supplement: Supplementary file 8 — Dataset EV6 [file MSB-19-e11361-s012.xlsx]

## Sheet: Dataset EV6
	Asymptomatic.Control-Symptomatic.Control								Asymptomatic.First-Symptomatic.First								Asymptomatic.Mid-Symptomatic.Mid								Asymptomatic.EarlyPost-Symptomatic.EarlyPost								Asymptomatic.LatePost-Symptomatic.LatePost
	Hypo				Hyper				Hypo				Hyper				Hypo				Hyper				Hypo				Hyper				Hypo				Hyper
Rank	CpG	Gene	t	P.val	CpG	Gene	t	P.val	CpG	Gene	t	P.val	CpG	Gene	t	P.val	CpG	Gene	t	P.val	CpG	Gene	t	P.val	CpG	Gene	t	P.val	CpG	Gene	t	P.val	CpG	Gene	t	P.val	CpG	Gene	t	P.val
1	cg23597186		-5.23426	2.58e-07	cg23768829		4.5847	5.94677e-06					cg17357892		4.77387	2.47074e-06	cg11769773	KAZN	-4.23545	2.78395e-05	cg26049390		4.70014	3.4915e-06	cg23531748	CABLES2	-4.90406	1.32715e-06	cg21243889		4.48369	9.39076e-06	cg08900511		-5.03708	6.93353e-07	cg20462883	BCL7A	4.87621	1.51761e-06
2	cg22399873	FBXO41	-4.47745	9.65662e-06	cg02610856	HYOU1	4.57359	6.25577e-06					cg08314021	TSPO	4.61976	5.06458e-06	cg18241351	SCGB1D4	-4.23239	2.8206e-05	cg24902139	TRIM26	4.42415	1.22443e-05	cg14485787	MGMT	-4.36021	1.62277e-05	cg27559724	RFC4	4.38132	1.47927e-05	cg12334842	WWC2	-4.72914	3.0491e-06	cg10757433	DAPK1	4.64519	4.505e-06
3	cg20684253	PRKCB	-4.43565	1.16353e-05	cg26244520		4.55141	6.91944e-06					cg04903783	SLC1A3	4.58024	6.06886e-06	cg09643869	TBC1D17	-4.1886	3.39803e-05	cg11276172	ITPRIP	4.2571	2.53741e-05	cg04923604	NFATC2	-4.33042	1.84821e-05	cg05584597		4.35211	1.68136e-05	cg19129145		-4.33816	1.78691e-05	cg05805236	PCNXL3	4.43842	1.1493e-05
4	cg26722522	PALLD	-4.32979	1.85328e-05	cg19676502		4.40199	1.35049e-05					cg17273393	SLC24A5	4.26126	2.49254e-05	cg03990588	TMEM150A	-4.10941	4.73937e-05	cg02325544		4.20298	3.19705e-05	cg02974539		-4.32498	1.89249e-05	cg02499814	BAHCC1	4.34613	1.72583e-05	cg05057720	CLEC14A	-4.33333	1.82491e-05	cg01923089		4.34836	1.70913e-05
5	cg07019057		-4.3203	1.93132e-05	cg17081867	CAPZB	4.39791	1.37506e-05					cg11236543		4.15955	3.84149e-05	cg01874407	FAM19A5	-4.03469	6.45579e-05	cg19063834	FAM134B	4.19995	3.23843e-05	cg11640253	UPF1	-4.25799	2.52776e-05	cg21005948	KIAA0427	4.25074	2.60766e-05	cg07410746	PIGY	-4.29524	2.15297e-05	cg24597234	BIRC7	4.30853	2.03257e-05
6	cg03081689		-4.2955	2.15058e-05	cg26920808	TBC1D15	4.25889	2.51798e-05					cg20963261	TMEM232	4.14202	4.1352e-05	cg12361951	SRC	-3.99109	7.71461e-05	cg08111629		4.19658	3.28508e-05	cg09313177	TMEM101	-4.21587	3.02654e-05	cg11264356	UFD1L	4.14484	4.0866e-05	cg03686870	MANBA	-4.18133	3.50414e-05	cg15202848		4.28479	2.25238e-05
7	cg05847835		-4.24403	2.68369e-05	cg10824582	SIK3	4.24984	2.61769e-05					cg13538165	LOC101929705	4.13792	4.2069e-05	cg06777259	DNAI1	-3.961	8.7157e-05	cg00332855	NEXN	4.12616	4.41927e-05	cg13603125	ARHGEF10L	-4.16126	3.81399e-05	cg11301879		4.14449	4.09263e-05	cg23257604	TNXB	-4.13114	4.32818e-05	cg20748662	C10orf32-ASMT	4.25041	2.61135e-05
8	cg27333271	GRM7	-4.20554	3.1624e-05	cg16092829		4.23619	2.77523e-05					cg21910650	MEA1	4.10923	4.74281e-05	cg20500126		-3.95769	8.83316e-05	cg21219191		4.07374	5.49602e-05	cg27474643	EML3	-4.0603	5.80987e-05	cg09635681	C16orf88	4.1348	4.26224e-05	cg13691060	C1orf21	-4.02913	6.60472e-05	cg21179831	BAT1	4.23637	2.77301e-05
9	cg19989072	KIAA0040	-4.19791	3.26657e-05	cg01357605	DYNC1LI1	4.07522	5.46256e-05					cg04293948		4.10075	4.91345e-05	cg20012888		-3.94973	9.12158e-05	cg11726363	C19orf28	4.06765	5.63608e-05	cg07509511	CEP68	-4.05843	5.85489e-05	cg23726427	GLI2	4.04227	6.25775e-05	cg15930120	AKAP6	-4.01411	7.02334e-05	cg23199938		4.19018	3.37533e-05
10	cg05770236		-4.19537	3.30196e-05	cg08582356	CA3	4.06956	5.59195e-05					cg12510708	NFE2L3	4.09763	4.97748e-05	cg09089187	KCNIP1	-3.92741	9.97866e-05	cg03251324	TBC1D22A	4.06705	5.6502e-05	cg08187687		-4.02987	6.58454e-05	cg18758900		4.01266	7.06518e-05	cg04799330		-4.00642	7.24762e-05	cg05165482	MALRD1	4.12499	4.44087e-05
11	cg03396152	NID1	-4.18667	3.42594e-05	cg01722297	SNX11	4.06852	5.61588e-05					cg11859249	TSTA3	4.08669	5.20895e-05					cg27084712		4.05619	5.90927e-05	cg20248972	NFKBIL1	-4.02633	6.68079e-05	cg12099356		3.97896	8.10418e-05	cg13046164	UNC50	-3.95207	9.03569e-05	cg24989739	POPDC3	4.12266	4.48445e-05
12	cg12157782		-4.16261	3.79233e-05	cg15846414	ACIN1	4.04247	6.25265e-05					cg02406032	NFATC1	4.08163	5.31933e-05					cg03224572	GDF6	4.04427	6.20662e-05	cg01803461		-4.02515	6.7131e-05	cg03737308	CDH2	3.9573	8.84696e-05					cg11463444	KIF17	4.05388	5.9657e-05
13	cg16895216	KIF25	-4.15279	3.95226e-05	cg00476149	HDAC4	4.03925	6.33592e-05					cg08642992	LOC100507073	3.97489	8.23934e-05					cg08266168	F7	4.01959	6.86787e-05	cg01387179	MVB12B	-4.01876	6.89129e-05	cg23109206	ANKRD55	3.94903	9.14739e-05					cg08995542	NCAPG2	4.04258	6.2497e-05
14	cg03067929	RORA	-4.1505	3.99059e-05	cg11783515	KIAA0355	4.03227	6.52004e-05					cg05366063	DPYSL3	3.95712	8.85362e-05					cg15800530	ZP3	4.00394	7.32111e-05	cg04370834	MAP2K3	-4.00883	7.17665e-05									cg22908882	RIMBP2	4.00395	7.32102e-05
15	cg15664462	MBNL1	-4.12862	4.37397e-05	cg21940038	RAP1GAP2	4.01957	6.86842e-05					cg04747146	TCERG1L	3.95223	9.03007e-05					cg16811073		3.96399	8.61085e-05	cg27586797		-4.00735	7.22018e-05									cg03351533	DCP2	3.99893	7.47229e-05
16	cg25699759	NTRK3	-4.12286	4.48054e-05	cg10710951		3.9971	7.52815e-05					cg26802307	VWCE	3.94077	9.4566e-05					cg23732147		3.95333	8.99002e-05	cg05835247		-4.00438	7.30809e-05									cg07796261	HMCN1	3.97988	8.074e-05
17	cg05252626		-4.1224	4.48919e-05	cg14353201	ALDH3B2	3.9964	7.54965e-05					cg16486198	SV2C	3.93923	9.51562e-05					cg19856127	NTM	3.94994	9.11361e-05	cg12283439		-3.99417	7.61842e-05									cg14262357		3.97463	8.24783e-05
18	cg11185844	ELN	-4.11711	4.58955e-05	cg01354572	GOLGA7	3.983	7.97262e-05													cg15577390	CERS4	3.94181	9.4173e-05	cg22459236	LRIG3	-3.98966	7.75977e-05									cg16514261	SLC12A5	3.97055	8.38527e-05
19	cg17423476	C6orf99	-4.11685	4.59452e-05	cg01870976	PCSK6	3.97401	8.26852e-05													cg15922705	COL9A1	3.93571	9.65117e-05	cg24281697	KIAA0564	-3.98524	7.90017e-05									cg14792595		3.94557	9.2756e-05
20	cg13088660	SPTBN1	-4.11365	4.6562e-05	cg14790153	EHMT2	3.95421	8.95798e-05																	cg09847584	RIMBP2	-3.95252	9.01954e-05									cg07777352	YWHAG	3.94211	9.40573e-05
21	cg24607725	ARL6IP4	-4.11003	4.72701e-05	cg17044705		3.94611	9.25571e-05																	cg10623981	TNFRSF8	-3.9501	9.10786e-05
22	cg17390821	TAB2	-4.10544	4.81843e-05																					cg10764559	PARVA	-3.94156	9.42661e-05
23	cg06470943	SMAP2	-4.10084	4.91144e-05																					cg17788082	PCNXL2	-3.93462	9.69375e-05
24	cg02935024	RAB6B	-4.07244	5.52568e-05
25	cg23887832	NSUN4	-4.06847	5.6172e-05
26	cg26467809	ATG7	-4.06065	5.8015e-05
27	cg20278525		-4.05591	5.91612e-05
28	cg07148467	COL27A1	-4.04762	6.12146e-05
29	cg19587207		-4.04516	6.18385e-05
30	cg15073161	ZBTB17	-4.02872	6.61576e-05
31	cg16637899	CASP14	-4.02538	6.70702e-05
32	cg07536920	RORB	-3.99721	7.52486e-05
33	cg24932312		-3.96644	8.52607e-05
34	cg26234786	FILIP1L	-3.96423	8.60266e-05
35	cg19642189	TP53TG1	-3.96115	8.7106e-05
36	cg23340936	GOLIM4	-3.93855	9.54161e-05
37	cg21952077	CDH4	-3.92862	9.9303e-05
38
39
40
41
42
43
44
45
46
47
48
49
50
51
52
53
54
55
56
57
58
59
60
61
62
63
64
65
66
67
68
69
70
71
72
73
74
75
76
77
78
79
80
81
82
83
84
85
86
87
88
89
90
91
92
93
94
95
96
97
98
99
100

## Sheet: Sheet1
Dataset EV6.
Differential analysis of methylation levels between the asymptomatic and symptomatic subgroups at each time period. Data were corrected for cell type proportions; uncorrected p value < 1e-4.
