# Supplementary material for: A methylation clock model of mild SARS‐CoV‐2 infection provides insight into immune dysregulation
Source: Mol Syst Biol. 2023 Mar 15;19(5):e11361. doi: 10.15252/msb.202211361 (PMC10167476; doi:10.15252/msb.202211361)
Supplement: Supplementary file 9 — Dataset EV7 [file MSB-19-e11361-s014.xlsx]

## Sheet: Dataset EV7
SARS-CoV-2 Sero+ vs Sero-					Pre vs Post influenza challenge
	Subject-wise	Sample-wise				Subject-wise	Sample-wise
Omics	Methylation	Methylation			Omics	Methylation	Methylation
Total	91	91			Total	41	83
Gender	Male: 72 Female: 19	Male: 72 Female: 19			Gender	Male: 20 Female: 21	Male: 40 Female: 43
Age	Male: 19.89+/-1.77 Female: 19.84+/-1.77	n.a.			Age	Male: 38.4+/-11.71 Female: 41.05+/-10.98	n.a.
Race	White: 64 Black: 9 Multi-racial: 4 Asian: 3 AI/AN: 2 Hawaiian/OPI: 1 NA: 8	White: 64 Black: 9 Multi-racial: 4 Asian: 3 AI/AN: 2 Hawaiian/OPI: 1 NA: 8			Race	White: 40 Middle Eastern: 1	White: 81 Middle Eastern: 2
Ethnicity	Non-Hispanic: 32 Hispanic: 26 NA: 33	Non-Hispanic: 32 Hispanic: 26 NA: 33			Pre vs Post influenza challenge	n.a.	Pre influenza challenge: 41 Post influenza challenge: 42
Arrival at Quarantine vs. Later (all uninfected)
	Subject-wise	Sample-wise
Omics	Methylation	Methylation
Total	28	34
Gender	Male: 23 Female: 5	Male: 24 Female: 10
Age	Male: 20+/-1.88 Female: 19.4+/-1.52	n.a.
Race	White: 20 Black: 5 AI/AN: 1 Other: 1 NA: 1	White: 26 Black: 5 AI/AN: 1 Other: 1 NA: 1
Ethnicity	Non-Hispanic: 15 Hispanic: 6 NA: 7	Non-Hispanic: 21 Hispanic: 6 NA: 7

## Sheet: Sheet1
Dataset EV7.
Sample details for: SARS-CoV-2 Sero- vs. Sero+ retrospective study, “Arrival at Quarantine vs. Later” CHARM study, and “Pre vs Post influenza challenge” study.
Participants and samples are summarized by gender, age, race, and ethnicity. i) SARS-CoV-2 Sero- vs. Sero+, retrospective study dataset of Marine recruits exposed during late March-early April 2020, assayed for blood DNA methylation in mid-July, and distinguished by SARS-CoV-2 serology status; ii) “Arrival at Quarantine vs. Later (all uninfected)”, PCR-negative CHARM study participants upon arriv…
