# Supplementary material for: A methylation clock model of mild SARS‐CoV‐2 infection provides insight into immune dysregulation
Source: Mol Syst Biol. 2023 Mar 15;19(5):e11361. doi: 10.15252/msb.202211361 (PMC10167476; doi:10.15252/msb.202211361)
Supplement: Supplementary file 10 — Dataset EV8 [file MSB-19-e11361-s009.xlsx]

## Sheet: Dataset EV8
No.	Cohort	Array	Contrast	Sample summary	Total No. of samples	GEO	DMS	Reference
1	SARS-Cov-2 Sero+ vs Sero-	EPIC (in-house)	Sero- vs Sero+	20 sero-, 71 sero+	91	to be released	n.a.	Ramos, Irene, et al. "Antibody Responses to SARS-CoV-2 Following an Outbreak Among Marine Recruits With Asymptomatic or Mild Infection." Frontiers in immunology 12 (2021).
2	Arrival at Quarantine vs Later (all uninfected)	EPIC (in-house)	T00 vs later time points	21 T00, 13 later time points	34	to be released	n.a.	n.a.
3	Pre vs Post influenza challenge	EPIC (in-house)	Before challenge vs after challenge	41 before the challenge, 42 after the challenge	83	to be released	Supplementary Table 9, 10	n.a.
4	SLE (Joseph et al.)	HM450K	Non-lupus vs Lupus	33 Non-lupus, 57 Lupus	90	GSE96879	See reference	Joseph, Stancy, et al. "Epigenome-wide association study of peripheral blood mononuclear cells in systemic lupus erythematosus: identifying DNA methylation signatures associated with interferon-related genes based on ethnicity and SLEDAI." Journal of autoimmunity 96 (2019): 147-157.
5	Tuberculosis (Chen et al.)	HM450K	Normal vs Tuberculosis	6 normal, 15 case	21	GSE118469	See reference	Chen, Yung-Che, et al. "Whole genome DNA methylation analysis of active pulmonary tuberculosis disease identifies novel epigenotypes: pARP9/miR-505/RASGRP4/GNG12 gene methylation and clinical phenotypes." International journal of molecular sciences 21.9 (2020): 3180.
6	Sjogren's syndrome (Norheim et al.)	HM450K	low vs high	24 low, 24 high	48	GSE75679	See reference	Brække Norheim, Katrine, et al. "Epigenome-wide DNA methylation patterns associated with fatigue in primary Sjögren’s syndrome." Rheumatology 55.6 (2016): 1074-1082.
7	HIV (Oriol-Tordera et al.)	HM450K	HIV-low vs HIV-high	41 low, 29 high	70	GSE140800	See reference	Oriol-Tordera, Bruna, et al. "Methylation regulation of antiviral host factors, interferon stimulated genes (ISGs) and T-cell responses associated with natural HIV control." PLoS Pathogens 16.8 (2020): e1008678.
8	HCV (Zhang et al.)	HM450K	IDU-/HCV- vs IDU+/HCV+	170 Negative, 216 Positive	386	GSE100264	See reference	Zhang, Xinyu, et al. "DNA methylation signatures of illicit drug injection and hepatitis C are associated with HIV frailty." Nature communications 8.1 (2017): 1-11.
9	COPD (Chen et al.)	HM450K	Normal vs COPD	6 normal, 15 cases	21	GSE118468	See reference	Chen, Yung-Che, et al. "Epigenome-wide association study on asthma and chronic obstructive pulmonary disease overlap reveals aberrant DNA methylations related to clinical phenotypes." Scientific reports 11.1 (2021): 1-14.
10	Asthma (Yang et al,)	HM450K	Normal vs Case	12 PBMC control, 12 PBMC Case	24	GSE104472	NA	Yang, Ivana V., et al. "The nasal methylome: a key to understanding allergic asthma." American journal of respiratory and critical care medicine 195.6 (2017): 829-831.
11	Respiratory Allergy (Langie et al.)	HM450K	Control vs Case	6 PBMC control, 6 PBMC Case	12	GSE73745	See reference	Langie, Sabine AS, et al. "Whole-genome saliva and blood DNA methylation profiling in individuals with a respiratory allergy." PloS one 11.3 (2016): e0151109.
12	Rheumatoid arthritis (Liu et al.)	HM450K	Normal vs RA	335 Normal, 354 RA	689	GSE42861	See reference	Liu, Yun, et al. "Epigenome-wide association data implicate DNA methylation as an intermediary of genetic risk in rheumatoid arthritis." Nature biotechnology 31.2 (2013): 142-147.
13	Inflammatory bowel disease (Ventham et al.)	HM450K	Control (healthy lab colunteer & symptomatic controls) vs Case (Crohn's disease & Ulcerative colitis)	178 Control, 204 Case	382	GSE87648	See reference	Ventham, N. T., et al. "Integrative epigenome-wide analysis demonstrates that DNA methylation may mediate genetic risk in inflammatory bowel disease." Nature communications 7.1 (2016): 1-14.
14	Multiple sclerosis (Kular et al.)	HM450K	Healthy control vs Case	139 Control, 140 Case	279	GSE106648	See reference	Kular, Lara, et al. "DNA methylation as a mediator of HLA-DRB1* 15: 01 and a protective variant in multiple sclerosis." Nature communications 9.1 (2018): 1-15.
15	SLE (Imgenberg-Kreuz et al.)	HM450K	Healthy control vs SLE	587 healthy controls, 548 SLE patients	1135	NA	See reference	Imgenberg-Kreuz, Juliana, et al. "DNA methylation mapping identifies gene regulatory effects in patients with systemic lupus erythematosus." Annals of the rheumatic diseases 77.5 (2018): 736-743.

## Sheet: Legend
Dataset EV8.
Summary of the datasets from infections and inflammatory diseases used in the present study. Abbreviations: NA, not available; n.a., not applicable.
