# Supplementary material for: A methylation clock model of mild SARS‐CoV‐2 infection provides insight into immune dysregulation
Source: Mol Syst Biol. 2023 Mar 15;19(5):e11361. doi: 10.15252/msb.202211361 (PMC10167476; doi:10.15252/msb.202211361)
Supplement: Supplementary file 11 — Dataset EV9 [file MSB-19-e11361-s015.xlsx]

## Sheet: Dataset EV9
	Post - Pre Influenza Challenge
	Hypo				Hyper
Rank	CpG	Gene	t	P.val	CpG	Gene	t	P.val
1	cg10053339		-5.06856	6.84309e-06	cg08620695	PARP8	5.34584	2.66829e-06
2	cg27567880	MBD2	-5.05518	7.15937e-06	cg08720478	KCNQ5	5.19249	4.4976e-06
3	cg16326050	SSH2	-5.04359	7.44482e-06	cg08836594	CALN1	5.11109	5.92654e-06
4	cg06182645		-4.99449	8.78446e-06	cg19252175	DDX60	5.07649	6.6622e-06
5	cg08785917	PLCB1	-4.87462	1.31353e-05	cg00078927		5.06205	6.99522e-06
6	cg27402881	C7orf10	-4.67135	2.58337e-05	cg23698649	HECW1	5.01541	8.18692e-06
7	cg18156592	ARL6IP5	-4.6637	2.64959e-05	cg01389727		4.98701	9.00836e-06
8	cg16252995	RAC3	-4.61024	3.1609e-05	cg04814467	LETM1	4.93424	1.07564e-05
9	cg09945323	ABHD2	-4.58365	3.45007e-05	cg05471630	ARHGEF10L	4.88964	1.24914e-05
10	cg19651642	KIF23	-4.57099	3.59673e-05	cg04742587		4.86963	1.33564e-05
11	cg16123187	LINC00607	-4.52126	4.23416e-05	cg26939227	MYO1C	4.82377	1.5568e-05
12	cg01371154	ATF6	-4.51008	4.39205e-05	cg01850798		4.8132	1.61269e-05
13	cg24087681		-4.48256	4.80564e-05	cg08554163	DCDC2	4.78581	1.76681e-05
14	cg08411094	MIR613	-4.46331	5.11724e-05	cg02924382	CAPZB	4.76493	1.894e-05
15	cg17264818		-4.43092	5.68686e-05	cg22281657	ERN1	4.76262	1.90862e-05
16	cg04911518	COCH	-4.39135	6.46735e-05	cg22703805	ZDHHC3	4.66769	2.61485e-05
17	cg22551357	SSBP2	-4.37249	6.87528e-05	cg10404717	MIR219-2	4.64303	2.83679e-05
18	cg21797564	IQGAP2	-4.35829	7.19889e-05	cg12372984		4.64274	2.83951e-05
19	cg14787136	WHSC1L1	-4.31599	8.25323e-05	cg19057916	TBC1D16	4.62714	2.98957e-05
20	cg06650510	SPATA6L	-4.31438	8.29617e-05	cg09502464		4.59232	3.35306e-05
21	cg21927715		-4.28103	9.23715e-05	cg20169521	MPP4	4.55182	3.83045e-05
22					cg00978517	ATG14	4.53151	4.09427e-05
23					cg07841529		4.50493	4.46673e-05
24					cg03483204		4.44562	5.42115e-05
25					cg26450377	LENG8	4.43786	5.55992e-05
26					cg00552529	TTC32	4.42443	5.80823e-05
27					cg11348372		4.42106	5.87221e-05
28					cg17374676	MEGF11	4.40949	6.09728e-05
29					cg03964208		4.40219	6.24372e-05
30					cg14473756		4.39777	6.33389e-05
31					cg22034511		4.39357	6.42092e-05
32					cg19118077	AKR1C3	4.38886	6.51974e-05
33					cg10650729		4.37464	6.82747e-05
34					cg18882449	NT5C2	4.35332	7.31541e-05
35					cg10988052	WNK2	4.34121	7.60761e-05
36					cg12882103	MAN1A1	4.32844	7.92813e-05
37					cg08184159	TBX5	4.32784	7.94346e-05
38					cg13412545		4.32755	7.95096e-05
39					cg02105615		4.30544	8.53893e-05
40					cg05574033	FLJ38122	4.29902	8.71726e-05
41					cg25092372	JAKMIP3	4.29106	8.94362e-05
42					cg02932026	FOXJ3	4.27415	9.44373e-05
43					cg00279669		4.27155	9.52312e-05
44					cg08433366	RFFL	4.26965	9.5814e-05
45					cg17054285	XKR7	4.2667	9.67277e-05
46					cg17949643	PDE3A	4.26343	9.77486e-05
47					cg05187700	SPERT	4.26203	9.81893e-05
48					cg17132910	GP1BA	4.25744	9.96488e-05
49					cg02345301	ARHGAP35	4.25706	9.97698e-05
50
51
52
53
54
55
56
57
58
59
60
61
62
63
64
65
66
67
68
69
70
71
72
73
74
75
76
77
78
79
80
81
82
83
84
85
86
87
88
89
90
91
92
93
94
95
96
97
98
99
100

## Sheet: Legend
Dataset EV9.
Differential analysis of methylation levels between the Pre and Post influenza challenge study participants. Raw data (No correction for cell type proportions); uncorrected p value < 1e-4.
