# Supplementary material for: A methylation clock model of mild SARS‐CoV‐2 infection provides insight into immune dysregulation
Source: Mol Syst Biol. 2023 Mar 15;19(5):e11361. doi: 10.15252/msb.202211361 (PMC10167476; doi:10.15252/msb.202211361)
Supplement: Supplementary file 12 — Dataset EV10 [file MSB-19-e11361-s013.xlsx]

## Sheet: Dataset EV10
	Post - Pre Influenza Challenge
	Hypo				Hyper
Rank	CpG	Gene	t	P.val	CpG	Gene	t	P.val
1	cg27567880	MBD2	-5.65572	1.39878e-06	cg08396824	ITGAE	5.88923	6.55104e-07
2	cg06182645		-5.43086	2.89844e-06	cg23639871	FAM159B	5.18582	6.38976e-06
3	cg19651642	KIF23	-5.2571	5.07951e-06	cg02932026	FOXJ3	5.16758	6.7758e-06
4	cg21008969	PRMT8	-5.16279	6.88108e-06	cg04814467	LETM1	4.91303	1.53107e-05
5	cg04412177	LOC81691	-4.95866	1.32362e-05	cg11940495	IFT88	4.90226	1.58453e-05
6	cg08785917	PLCB1	-4.9559	1.33531e-05	cg05640346	CNTNAP2	4.88318	1.68388e-05
7	cg16123187	LINC00607	-4.85654	1.83288e-05	cg23698649	HECW1	4.88171	1.69176e-05
8	cg16034411		-4.84706	1.88901e-05	cg05471630	ARHGEF10L	4.86339	1.79335e-05
9	cg10623263	MAPK4	-4.80069	2.18885e-05	cg26939227	MYO1C	4.83739	1.94801e-05
10	cg17624038	RARA	-4.80031	2.19153e-05	cg10650729		4.8232	2.03785e-05
11	cg02143656		-4.7449	2.61236e-05	cg00049047	GDNF	4.8043	2.16395e-05
12	cg09945323	ABHD2	-4.74297	2.62841e-05	cg00078927		4.78298	2.31539e-05
13	cg01805493		-4.73943	2.65801e-05	cg24213921	USP25	4.73822	2.66827e-05
14	cg05086580	NBEAL1	-4.67557	3.25266e-05	cg19252175	DDX60	4.72082	2.81925e-05
15	cg10053339		-4.66611	3.35116e-05	cg17054285	XKR7	4.70897	2.92689e-05
16	cg19515510	NUP85	-4.63636	3.68077e-05	cg08836594	CALN1	4.69364	3.07222e-05
17	cg01371154	ATF6	-4.62741	3.786e-05	cg01389727		4.64684	3.56117e-05
18	cg08411094	MIR613	-4.61488	3.93829e-05	cg21545013		4.62067	3.86721e-05
19	cg04972770		-4.59023	4.2557e-05	cg01568919	FZD10	4.61661	3.91689e-05
20	cg01807094	UBXN11	-4.5699	4.53636e-05	cg25916759	COL26A1	4.61383	3.95126e-05
21	cg20434562		-4.56796	4.56402e-05	cg25672745	ZFP41	4.59813	4.1513e-05
22	cg23631062	OLFM3	-4.5535	4.77594e-05	cg00201196	C16orf68	4.59256	4.22472e-05
23	cg27445355	EEF2KMT	-4.53835	5.0083e-05	cg08620695	PARP8	4.58291	4.35474e-05
24	cg05610097	CAMK2B	-4.5376	5.02013e-05	cg12372984		4.56977	4.53823e-05
25	cg16252995	RAC3	-4.51874	5.32555e-05	cg00978517	ATG14	4.56334	4.63081e-05
26	cg16326050	SSH2	-4.51694	5.35574e-05	cg14618360	ABCC4	4.54052	4.97431e-05
27	cg08289167	HMBOX1	-4.44586	6.68753e-05	cg06936155		4.50946	5.48263e-05
28	cg11219937	C12orf56	-4.43825	6.84801e-05	cg24738346	SLC9A1	4.49168	5.79607e-05
29	cg06419328		-4.4307	7.01097e-05	cg13710960		4.47903	6.02989e-05
30	cg04194502	GABRA5	-4.41597	7.34012e-05	cg14473756		4.45649	6.46936e-05
31	cg22417159	HCFC1R1	-4.40507	7.59337e-05	cg08992362	SGSM3	4.45295	6.54129e-05
32	cg10369896	ELFN1	-4.39879	7.74303e-05	cg15497724		4.44327	6.74181e-05
33	cg22551357	SSBP2	-4.39759	7.77192e-05	cg16527441	DKFZp761E198	4.43644	6.88684e-05
34	cg23895471	C1orf54	-4.39726	7.77997e-05	cg22703805	ZDHHC3	4.429	7.04831e-05
35	cg01445130		-4.38401	8.1069e-05	cg04342993	ELMO1	4.42775	7.07587e-05
36	cg04416414	LPHN1	-4.38097	8.18398e-05	cg00552529	TTC32	4.42395	7.16002e-05
37	cg01326830		-4.37846	8.24793e-05	cg00962913	FAM163A	4.41566	7.34707e-05
38	cg15962738	KCP	-4.35084	8.98584e-05	cg14197487		4.40926	7.49501e-05
39	cg19516041	ANKRD50	-4.34762	9.07605e-05	cg11348372		4.40886	7.5044e-05
40	cg22615917	CACNA2D3	-4.34625	9.11448e-05	cg20064462	MYO16	4.39815	7.75847e-05
41	cg07750552	TDRD3	-4.34406	9.1766e-05	cg02924382	CAPZB	4.38444	8.09611e-05
42	cg06650510	SPATA6L	-4.32095	9.85726e-05	cg06568872	CCDC47	4.34295	9.20822e-05
43	cg21450863	HECW1	-4.32004	9.88506e-05	cg14196195	CHFR	4.342	9.23532e-05
44	cg20378525		-4.31707	9.97619e-05	cg04615865	CAMKK2	4.34095	9.2656e-05
45					cg10677246	RBM24	4.33768	9.35966e-05
46					cg26295435	RLTPR	4.33349	9.482e-05
47					cg07041883		4.3329	9.49932e-05
48					cg19741767	LINC01532	4.32179	9.83171e-05
49
50
51
52
53
54
55
56
57
58
59
60
61
62
63
64
65
66
67
68
69
70
71
72
73
74
75
76
77
78
79
80
81
82
83
84
85
86
87
88
89
90
91
92
93
94
95
96
97
98
99
100

## Sheet: Sheet1
Dataset EV10.
Differential analysis of methylation levels between the Pre and Post influenza challenge study participants. Data were corrected for cell type proportions; uncorrected p value < 1e-4.
