# Supplementary material for: A methylation clock model of mild SARS‐CoV‐2 infection provides insight into immune dysregulation
Source: Mol Syst Biol. 2023 Mar 15;19(5):e11361. doi: 10.15252/msb.202211361 (PMC10167476; doi:10.15252/msb.202211361)
Supplement: Supplementary file 13 — Dataset EV11 [file MSB-19-e11361-s008.xlsx]

## Sheet: Dataset EV11
CpG sites	Gene	HM450K availability
cg03546163	FKBP5	Yes
cg03607951	IFI44L	Yes
cg10549986	RSAD2	Yes
cg12439472	EPSTI1	No
cg13452062	IFI44L	No

## Sheet: Legend
Dataset EV11.
CpG loci selected for a binary classification model.
Five CpG loci were selected to build a binary classification model for unseen data.
